# Supplementary material for: Glycolysis regulates pollen tube polarity via Rho GTPase signaling
Source: PLoS Genet. 2018 Apr 27;14(4):e1007373. doi: 10.1371/journal.pgen.1007373 (PMC5942846; doi:10.1371/journal.pgen.1007373)
Supplement: S1 Table — (XLSX) [file pgen.1007373.s009.xlsx]

## Sheet: Sheet1
Genotyping
C184 LBb1.3	ATTTTGCCGATTTCGGAAC				For SALK line genotyping
C048 ren1-3 LP	TGCTGACATTGAGAGACTTGAG
C049 ren1-3 RP	ATCTTCGCATTGTGCTCTGG
C274 pgkc-1 LP	TCTGCCAAACCAACCTTCTCG
C275 pgkc-1 RP	ACACAGTTGACATCCTCCTGC
pgkc-2 LP	CAAAAGGCTTCTTGGGGTTT
pgkc-2 RP	GCTGTTCCCACCATCAAGTA
C266 GABI primer	ATAATAACGCTGCGGACATCTACATTTT				for gapc1-1 genotyping
C468 gapc1-1 LP	ccctcctccacgttcttctc
C469 gapc1-1 RP	gcaaaggtaccagagcgact
C472 gapc2-1 LP	AGctgatcaccaaaacaacag
C473 gapc2-1 RP	ttttgaagGAACCCTGAGGA
qRT-PCR
PGKc-RT-F	CAAGTTTGCTCCCGATGCTA
PGKc-RT-R	TGATGGTTTTGGTTGTGTCC
REN1-RT-F1	AACCGTCTAAGTTATCCGATGC
REN1-RT-R1	TTGCAGCTCTAATTTGGTTGA
REN1-RT-F2	AGTTTGGAGCGACGGAAGA
REN1-RT-R2	ATTTTCATCGATTGTTTCTGGAAT
Mutagenesis
C411 AtPGKc Glu179Gln F	ttcctcatgcagaagcaacttgattacctt							For mPGK construction
C412 AtPGKc Glu179Gln R	aaggtaatcaagttgcttctgcatgaggaa
Complementation
C227 PGKc-compl. F	GGGGACAAGTTTGTACAAAAAAGCAGGCTtcgggatctagaagtgctgctctgaaa							For gDNA complementation
C228 PGKc-compl. R	GGGGACCACTTTGTACAAGAAAGCTGGGTcgtatgccgcttagcgtagagaacac
C203 PGKc-F	GGGGACAAGTTTGTACAAAAAAGCAGGCTtcatggcgacgaagagaagc							For pPGKc:PGKc_GFP complementation
C204 PGKc-R0	GGGGACCACTTTGTACAAGAAAGCTGGGTcagcttcgtcgagagcgag
C421 pPGKc-F-Hind III	agctaagcttggggatctagaagtgctgctctga							For modified pGWB604, add proPGKc
C440 pPGKc-R-Sbf I	ggacctgcaggcatagttgattcttcgtaaaacaaactaa
