# Supplementary material for: Glycolysis regulates pollen tube polarity via Rho GTPase signaling
Source: PLoS Genet. 2018 Apr 27;14(4):e1007373. doi: 10.1371/journal.pgen.1007373 (PMC5942846; doi:10.1371/journal.pgen.1007373)
Supplement: S2 Table — (XLSX) [file pgen.1007373.s010.xlsx]

## Sheet: pgkc-1 and CMP phenotype
Related to Fig.1 mutant phenotype and complemenation
Pollen tube length (um)				Pollen tube Width (um)				Pollen tube germination (x100%)
wt	CMP	pgkc-1		wt	pgkc-1	CMP				WT	pgkc-1	CMP
395	492	173		7.04	9.68	8.53		3h	repeat 1	0.0382775	0.406375	0.106383
268	485	180		6.09	8.27	7.08			repeat 2	0	0.508772	0
499	502	69		6.9	11	5.55			repeat 3	0	0.45	0
192	494	171		5.39	9.62	5.72			mean	0.0127592	0.455049	0.035461
474	576	79		6.36	11.88	7.49			SEM	0.0127592	0.0127592	0.035461
467	317	339		6.61	10.43	7.64
330	425	316		6.94	10.76	6.39
306	471	279		6.88	9.77	7.81		9h	repeat 1	0.746781	0.799031	0.660819
434	327	195		7.33	11.33	7.85			repeat 2	0.424779	0.573864	0.532051
291	159	250		6.94	10.59	6.25			repeat 3	0.618182	0.688235	0.497585
496	511	452		6.45	13.34	7.01			mean	0.596581	0.687043	0.563485
124	537	239		6.65	8.1	7.23			SEM	0.0935794	0.0650031	0.0496736
285	463	168		8.86	17.3	6.65
354	547	357		6.39	10.65	6.39
297	443	162		5.78	9.46	6.28
451	413	215		7.01	11.89	6.27
504	581	187		7.54	8.88	6.42
397	420	154		7.21	10.22	5.78
356	403	129		9.7	9.95	7.44
644	477	178		7.48	9.85	8.01
433	366	83		7.1	6.33	8.89
553	412	234		6.75	7.41	5.63
626	400	268		7.42	9.75	9
	485	176		6.72	9.52	6.09
		210		6.97	9.87	6.54
		253		6.77	8.03	6.49
		45		6.02	7.2	6.87
		151		5.18	8.24	6.94
		386		7.85	10.94	6.98
		174		7.05	8.45	6.49
		240		7.96	9.44	6.13
		169		7.6	11.44	6.11
		137		7.3	13.46	8.7
		83		6.46	7.89	6.56
		183		6.48	11.63	6.34
		43		6.88	10.98	7.47
		101			9.26	7.99
		291			9.04	6.14
		259			10.16	6.71
		160			9.37	7.55
		138			7.8	6.61
		124			8.93	7.61
		222			10.93	6.05
		228			6.7	7.01
		151			10.5	8.55
		111				8.94
		159				8.5
		178				6.66
		430
		43

## Sheet: Lifeact 
Related to Fig.2 and Fig.7 Lifeact signal in WT and pgkc-1 as well as its response to CGP and LatB treatment
Distance(um)	WT	1	2	3	4	5	6	7	8	9	10	11	12	13	14	15	16	17	18	19	20	21	22	23	24	25		WT LatB	1	2	3	4	5	6	7	8	9	10	11	12	13	14	15	16	17	18	19		WT CGP
		0.058	0.07	0	0	0	0	0.0002	0.068	0	0	0.0229	0.027	0	0	0	0.0216	0	0.0105	0	0	0	0	0	0	0			0.0089	0	0	0	0	0.0092	0.0149	0.0025	0.0618	0.0223	0.0017	0.4018	0.0332	0.0184	0.3147	0.1862	0	0.0396	0
		0.0269	0.0448	0	0	0	0	0.0522	0.0316	0	0	0.0235	0.0171	0	0	0	0.0232	0	0.0151	0	0	0	0	0	0	0			0.0156	0.004	0	0.0006	0	0	0.0063	0.0135	0.0192	0.0159	0.019	0.4458	0.0048	0.0317	0.2466	0.2052	0	0.0855	0.0393
		0.0125	0.0059	0	0	0	0	0.0662	0.0236	0	0	0.0162	0.0258	0	0.0034	0	0.0165	0	0.0035	0	0	0	0	0	0	0			0.0133	0.007	0	0.0107	0	0.0149	0.0227	0.0109	0.0137	0.0227	0.0363	0.5259	0.0181	0.015	0.3777	0.1268	0	0.1034	0.0697
		0.0443	0.0182	0	0	0	0	0.0611	0.1146	0	0	0.0276	0.0447	0	0.0159	0	0.007	0	0.0477	0	0	0	0	0	0	0			0.0028	0	0	0.0171	0	0.0059	0.0237	0.0165	0.0013	0.0158	0.0712	0.5512	0	0.0017	0.3076	0.2799	0	0.1006	0.009
		0.0192	0.0338	0	0	0	0	0.0154	0.181	0	0	0.0006	0.0049	0.0086	0	0	0.0042	0	0.0366	0	0	0	0	0.016	0	0			0	0	0	0.0035	0	0	0.0084	0.008	0.015	0.0425	0.0471	0.4666	0	0.015	0.2621	0.2545	0	0.0497	0.0024
		0.033	0.0101	0	0	0.0025	0	0.0534	0.0454	0	0	0.0205	0.0211	0.0068	0	0	0.0111	0	0.0177	0	0	0	0	0.0021	0.0041	0			0	0.0079	0	0	0	0	0.013	0	0.0017	0.0471	0.0369	0.484	0	0	0.2901	0.223	0	0.0699	0.1153
		0.0154	0.0091	0.0134	0	0.0661	0	0.0323	0.1071	0	0	0.0031	0.0871	0.0412	0	0	0.002	0	0.0262	0	0	0	0	0.0016	0.0012	0			0	0.0168	0	0.0092	0	0.003	0.0117	0.0108	0.0149	0.0351	0.0355	0.3763	0.0151	0.009	0.2803	0.1526	0	0.1435	0.0655
		0.0379	0.0168	0	0.005	0.0525	0	0.0227	0.1274	0	0	0.0403	0.039	0.0383	0	0.0001	0.0171	0	0.0137	0	0	0	0	0.0161	0.0089	0			0.0013	0.0021	0	0	0	0	0.0458	0.0231	0.0167	0.0431	0.0723	0.4873	0	0.0888	0.3176	0.2419	0	0.1043	0.0953
		0.0185	0.0117	0	0.0008	0.1204	0	0.0221	0.0598	0	0	0.0489	0.0436	0.0679	0	0.0073	0.0189	0	0.0079	0	0	0	0	0.0009	0.0193	0			0.0129	0.0002	0	0.0026	0.0006	0.0022	0.0264	0.0056	0.0017	0.0183	0.1007	0.4903	0.0161	0.1184	0.3206	0.3149	0	0.0846	0.1198
		0.0338	0.0338	0	0	0.2193	0	0.0176	0.1524	0	0	0.0357	0.0201	0.0418	0.0258	0.0128	0.0249	0	0	0	0	0	0.0279	0	0	0			0.0015	0	0	0	0.014	0.0156	0.0502	0.0205	0.0297	0.0067	0.0375	0.4604	0	0.0096	0.3609	0.3745	0	0.0906	0.129
-3.95355		0.0414	0.0382	0	0	0.2804	0	0.0009	0.2298	0	0	0.0144	0.0333	0.0677	0.0149	0.0039	0.0403	0	0.0283	0	0	0	0	0	0.001	0			0.0152	0	0	0	0	0.0093	0.0924	0.0278	0.0036	0.0013	0.0547	0.3887	0.0249	0.0833	0.3717	0.3872	0	0.0971	0.0866
		0.0698	0.0416	0	0	0.1987	0.0234	0.0041	0.3172	0	0	0.0078	0.0347	0.0947	0.0002	0	0.0235	0	0.031	0	0	0	0	0	0.0013	0			0.0101	0.0049	0	0	0	0	0.0439	0.0162	0	0.0244	0.132	0.4163	0.0036	0.0853	0.3518	0.296	0	0.0803	0.1218
		0.0697	0.0443	0.0577	0.0159	0.1649	0.004	0.03	0.0452	0	0	0.0726	0.0144	0.0762	0.0008	0.0119	0.0407	0	0.0149	0	0	0	0.0124	0	0	0			0	0.0121	0.0235	0.0092	0	0	0.0506	0.0168	0	0.0227	0.1111	0.3511	0.0093	0.0905	0.3867	0.1971	0	0.0852	0.0675
		0.1083	0.0515	0.0225	0.0149	0.1195	0.0106	0.0014	0.1344	0	0	0.0466	0.0585	0.1137	0.0183	0.003	0.0184	0	0.0416	0	0	0	0.0071	0	0.0047	0			0	0.0069	0.0204	0.0167	0.0194	0	0.0669	0.0187	0	0.0164	0.0489	0.3968	0.0193	0.0223	0.4002	0.2208	0	0.1003	0.142
		0.0295	0.0373	0.0167	0.0043	0.1935	0.0197	0.0411	0.1543	0	0	0.0141	0.0407	0.1346	0.0264	0.0013	0	0	0.0558	0	0	0	0.0018	0	0.0159	0			0	0	0	0.0191	0	0	0.0697	0.1155	0	0.041	0.0843	0.3862	0.0379	0.0629	0.3817	0.3088	0.0574	0.109	0.1643
		0.0373	0.0617	0.0314	0.0007	0.0404	0.0314	0.0237	0.3279	0	0	0.0083	0.042	0.16	0.0273	0.0376	0.0223	0	0.0651	0	0	0	0.0073	0	0.0052	0.0057			0	0	0	0.0093	0	0	0.0844	0.0674	0.0149	0.0168	0.0872	0.468	0.0335	0.0352	0.4008	0.3032	0.2085	0.0748	0.0379
		0.0845	0.038	0.0333	0.0076	0.2195	0.0365	0.0394	0.488	0	0	0.0133	0.0667	0.078	0	0.0261	0.0361	0	0.0745	0	0	0	0.0073	0	0	0.0851			0.0117	0	0	0.0168	0.0035	0.0109	0.0491	0.1124	0.0017	0.0319	0.16	0.2919	0.0042	0.05	0.2732	0.2874	0.0816	0.0727	0.0616
		0.0728	0.0422	0.0039	0.046	0.2799	0	0.0308	0.2663	0	0.0022	0.0448	0.0904	0.0929	0.0094	0.0129	0.0456	0	0.067	0	0	0	0.0005	0	0	0.12			0	0	0	0.0389	0.0314	0	0.0739	0.0627	0.015	0.0518	0.0809	0.3833	0.0039	0.05	0.2999	0.2628	0.1588	0.152	0.0374
		0.0537	0.0126	0	0.0242	0.2021	0.0117	0.0321	0.2907	0	0.0012	0.0056	0.1081	0.168	0.0146	0.0219	0.0157	0	0.0572	0.0113	0	0	0.0217	0	0	0.2339			0.0147	0	0	0.0274	0.0089	0	0.023	0.0862	0.0316	0.0558	0.1272	0.327	0.0209	0.0539	0.492	0.281	0.2426	0.1959	0.0439
		0.0246	0.0676	0.0442	0.0534	0.25	0.0136	0.0139	0.2167	0	0	0.0213	0.0634	0.2541	0.0072	0.02	0.0542	0	0.0978	0	0	0.0066	0.0139	0	0	0.2398			0	0.0139	0.0058	0.0047	0.0128	0	0.0367	0.1146	0.0184	0.0687	0.1117	0.4331	0.0175	0.0929	0.4211	0.4143	0.224	0.088	0.1259
		0.0199	0.0513	0.05	0.0582	0.2544	0.0218	0.0304	0.3091	0	0	0.0084	0.055	0.1846	0.0076	0.0167	0.0091	0	0.127	0	0	0.0217	0.0023	0.0014	0.0136	0.1983			0.0035	0.023	0.0195	0.013	0.0158	0.0041	0.0412	0.0715	0.0465	0.0286	0.2532	0.2567	0.0264	0.152	0.4392	0.3774	0.2757	0.1299	0.2177
		0.0355	0.0641	0.0793	0.0211	0.364	0.0341	0.0511	0.5335	0	0	0.0216	0.0736	0.1599	0.0209	0.0052	0.0579	0	0.0996	0	0	0	0.0024	0.0171	0.0341	0.2083			0.0098	0.0066	0	0.0027	0.0038	0.007	0.0677	0.0628	0.0202	0.0221	0.2223	0.2805	0.0513	0.0389	0.4809	0.3852	0.3518	0.2952	0.1838
		0.0757	0.0611	0.025	0.0348	0.2829	0.0148	0.0092	0.3373	0	0	0.0426	0.0867	0.1733	0.0188	0.019	0.0315	0	0.1391	0	0	0.0004	0.0063	0.0091	0.0228	0.2876			0	0.0002	0	0.0327	0	0.0057	0.068	0.0748	0.0018	0.0954	0.1858	0.3815	0.0048	0.0959	0.5958	0.3138	0.2962	0.29	0.2225
		0.1329	0.0659	0.0457	0.0193	0.2694	0.0318	0.0276	0.2794	0	0	0.0488	0.1321	0.2112	0.0264	0.0257	0.0511	0	0.2107	0	0.0156	0.0481	0.0257	0.0021	0.014	0.1686			0	0	0	0.0233	0.0136	0.002	0.0678	0.2174	0.0297	0.0716	0.1947	0.3272	0.07	0.1907	0.6187	0.352	0.3621	0.3427	0.2117
		0.0591	0.1105	0.1515	0.0404	0.3366	0.039	0.0441	0.546	0	0	0.0877	0.1617	0.2637	0.0664	0.0293	0.1176	0	0.1794	0.008	0.0307	0.048	0.0107	0.0156	0.0311	0.2352			0	0.0024	0	0.0315	0.0044	0.0087	0.0466	0.1411	0.0036	0.0475	0.2485	0.2716	0.0412	0.1167	0.7242	0.4166	0.5836	0.4488	0.1793
-1.97677		0.1568	0.0645	0.1085	0.039	0.4405	0.0665	0.0509	0.5753	0.0098	0	0.0797	0.208	0.2453	0.0125	0.0326	0.1065	0	0.1747	0.0299	0	0.0318	0.0279	0.0029	0.097	0.2075			0.0113	0	0.006	0.0057	0.0179	0.0234	0.0656	0.1056	0.0445	0.0706	0.2672	0.2245	0.0202	0.138	0.6162	0.4584	0.5024	0.5438	0.164
		0.1335	0.0964	0.1579	0.0694	0.3768	0.1465	0.0581	0.3874	0.0167	0	0.1252	0.2832	0.1874	0.0252	0.0709	0.1136	0	0.176	0.0443	0	0.0789	0.027	0.0058	0.1667	0.3958			0.0233	0	0	0.0737	0.0262	0.0495	0.0415	0.0887	0.0203	0.1077	0.1311	0.2315	0.0428	0.2961	0.699	0.463	0.749	0.5164	0.1752
		0.1433	0.1565	0.1234	0.1255	0.6729	0.0849	0.0345	0.4757	0.0044	0.001	0.1361	0.3211	0.2489	0.0565	0.0907	0.1217	0	0.1368	0.0149	0.0442	0.0595	0.0105	0.0611	0.2694	0.5807			0.0236	0.0002	0	0.0862	0.0207	0.0486	0.1208	0.2283	0.0315	0.0764	0.2308	0.3458	0.0299	0.2486	0.8134	0.6087	0.6607	0.4571	0.1528
		0.1807	0.2214	0.16	0.1388	0.5848	0.0261	1.1317	0.8042	0	0	0.2229	0.312	0.2128	0.1039	0.113	0.1534	0.0152	0.1812	0.0395	0.217	0.1179	0.0558	0.0194	0.3206	0.8809			0.0581	0.0063	0	0.099	0.3118	0.0293	0.1365	0.6172	0.0185	0.1272	0.3021	0.442	0.0376	0.1249	0.8668	0.6714	0.7694	0.3469	0.23
		0.3074	0.2861	0.2536	0.1246	0.7605	0.0805	0.191	0.7215	0.027	0.0024	0.1155	0.2513	0.1983	0.7567	0.1449	0.1983	0.0019	0.3355	0.0435	0.2729	0.1584	0.0348	0.0233	0.5713	0.6592			0.0374	0.0477	0.006	0.08	0.6558	0.048	0.0937	0.4075	0.0464	0.155	0.268	0.4535	0.0505	0.1855	0.9525	0.7764	0.8027	0.5334	0.434
		0.4701	0.2441	0.3101	0.2317	0.9198	0.0872	0.7185	0.988	0.074	0.0037	0.2885	0.377	0.1707	1.1615	0.2621	0.2578	0.0152	0.3929	0.0481	0.2424	0.2932	0.1385	0.0487	0.6287	0.6199			0.0932	0.0995	0.0158	0.0888	0.0855	0.0338	0.1383	0.3062	0.0352	0.1191	0.2044	0.5124	0.0307	0.2147	1.0825	0.7952	0.7527	0.6251	0.523
		0.4911	0.4794	0.3894	0.2855	1.0395	0.1359	1.6988	1.2584	0.1074	0.0024	0.3755	0.5687	0.2344	0.7824	0.2301	0.3393	0.0768	0.4252	0.1183	0.1296	0.5053	0.2222	0.02	1.1807	0.8523			0.0731	0.8739	0.0028	0.2045	0.2656	0.1371	0.0765	0.2506	0.0925	0.2259	0.4165	0.5325	0.0895	0.3315	1.053	0.7756	0.9891	0.7374	0.4665
		0.5143	0.7014	0.4293	0.3372	1.0498	0.2641	3.1428	1.0708	0.1598	0.0403	0.3223	0.4952	0.2883	0.2386	0.2862	0.3989	0.1283	0.525	0.1794	0.3242	0.5833	0.0841	0.0319	1.8529	0.8646			0.1467	0.7439	0	0.1872	2.6141	0.2075	0.3401	0.166	0.1738	0.3485	0.4802	0.7549	0.0226	0.4225	1.2592	1.1007	1.187	0.8169	0.3925
		0.8047	0.6913	0.5941	0.3342	1.0458	0.4061	4.4307	1.1127	0.303	0.135	0.4515	0.8123	0.2993	0.3369	0.4677	0.4785	0.2232	0.5492	0.228	0.4105	0.6065	0.0996	0.0476	1.7731	1.1629			0.7467	0.1629	0	0.3179	2.7771	0.2878	0.5243	0.4498	0.1833	0.4203	0.5692	2.3951	0.1047	0.3763	1.5117	1.2964	1.3152	0.8315	0.6757
		1.0679	0.8806	0.8074	0.526	1.2461	0.3939	5.835	1.8	0.2728	0.1496	0.5325	0.8619	0.2987	0.589	0.6756	0.8475	0.3687	0.7516	0.3077	0.6532	0.611	0.7727	0.1424	3.0007	1.5463			0.447	0.2573	0.0061	0.5135	2.9692	0.3238	0.6001	2.7024	0.1833	0.4289	0.5578	3.7242	0.1375	0.5932	1.5788	1.717	1.798	1.2097	0.7733
		1.3061	1.3135	1.0522	1.1424	1.7426	0.4457	6.1666	1.8084	0.4833	0.2337	0.9635	0.8859	0.3504	1.4336	0.7376	2.366	0.7281	0.8582	0.4273	0.9201	3.02	2.6288	1.6328	5.5165	1.0318			0.4401	0.521	0.0452	0.6328	3.5445	0.7912	0.7042	0.7908	0.3021	0.5502	0.6558	3.9777	0.265	0.9148	2.0476	3.9596	2.2004	1.2682	1.096
		1.8488	1.8508	1.4326	1.7524	2.1831	0.74	6.904	2.1532	0.6781	0.3971	2.1181	1.1048	0.4769	3.7751	2.8802	3.236	1.0079	1.0088	0.5762	1.4504	6.2489	4.5048	1.8445	9.1341	1.0252			0.777	0.8182	0.1021	0.8212	2.5118	1.8759	0.6925	2.9176	0.5705	0.7141	0.6726	4.0232	0.4263	1.205	2.4678	4.185	2.7738	1.3829	1.2286
		2.4244	2.8753	2.2693	1.8833	3.2073	1.0841	7.3542	3.2846	1.3211	0.4931	2.4893	1.319	0.675	4.3496	1.6276	5.0843	1.6045	1.4523	0.7339	2.646	1.2954	0.9005	1.547	9.4912	1.1746			1.3394	2.6081	0.3995	1.1328	5.1153	3.0058	1.1593	3.7326	0.7496	0.7291	1.7131	4.4781	0.6	1.2204	2.9227	3.5321	3.5759	1.9099	1.1547
		3.4979	5.6321	4.2737	3.5793	5.2669	1.7589	8.8113	4.2366	3.3011	0.8235	3.9238	1.9196	0.8831	4.9795	2.8057	6.6262	3.2072	1.7341	1.0868	5.0878	2.1967	1.8302	3.1101	9.527	1.9629			2.944	3.7397	1.725	2.1427	4.6296	1.5749	1.9896	4.1337	1.7217	1.1132	1.3562	2.0577	2.3304	1.9424	3.3488	3.2809	5.0918	3.3914	1.6271
		6.4991	8.2348	8.6087	6.5992	8.5136	5.5303	9.6966	5.9407	4.6667	1.504	4.4632	3.1379	2.5758	5.69	6.2128	7.9308	6.54	4.513	6.0611	8.5366	5.2673	5.817	6.2812	8.986	5.287			4.788	4.3286	6.1662	4.4422	4.4219	2.4738	3.9974	4.0581	2.7407	2.5679	3.7741	3.5305	3.1947	3.4384	4.3181	9.5229	8.8505	9.3749	4.4871
0		10.9137	11.6897	13.5536	14.6938	11.3795	10.3505	10.1022	8.1486	6.4909	5.2303	6.0113	6.6836	7.9956	6.3404	10.8759	9.9802	10.315	9.9173	11.0265	12.5912	10.1635	10.5667	9.9703	10.019	16.475			8.7457	5.3345	7.004	7.5831	4.9951	5.059	6.1892	5.9237	4.7312	4.5686	4.5332	6.8614	4.4868	6.4746	7.5771	14.0722	13.4277	12.6689	13.0295
		13.2736	13.4233	16.8173	22.2956	14.0361	13.5275	10.2608	9.4556	7.9426	5.654	6.1996	10.128	9.1037	7.782	17.942	10.4891	14.3525	13.6745	11.6113	17.1187	15.5786	14.2589	12.6774	10.5222	27.6183			9.5938	6.7927	8.7989	8.9966	5.343	7.203	8.5611	8.4766	6.8791	5.958	4.9944	7.7072	5.234	10.5482	13.8228	15.6452	18.7726	14.8302	13.7165
		13.1286	15.0436	18.174	17.8834	17.2593	16.8205	11.1854	9.7319	8.7683	7.9675	8.1663	12.5546	8.6893	9.3675	19.6141	13.284	18.8133	18.6065	9.3768	20.5368	20.9284	15.0704	14.7173	11.0367	27.8652			9.8847	7.6553	11.4657	8.3336	5.3736	9.729	10.4738	8.9652	8.3901	5.8798	5.3401	9.909	5.7537	12.04	19.8082	17.6255	22.3683	18.8899	13.6978
		14.9727	17.4982	20.3031	18.2318	16.6895	10.1563	11.49	10.4145	8.8182	9.9398	8.7245	16.4158	10.2695	9.9908	20.8048	14.749	22.1427	24.8161	7.2612	24.111	25.9272	15.3576	13.4797	13.7893	29.7241			12.8257	6.2686	13.6416	9.3463	5.6331	8.9375	11.6727	8.3209	9.4421	5.9614	6.0174	9.4951	6.1721	11.964	19.7201	18.0508	22.1154	22.3041	16.8325
		18.7743	21.3583	22.9616	25.2684	19.192	16.1821	12.5132	11.572	9.1673	8.3525	9.7608	23.4856	16.4366	9.5051	21.2907	15.8324	26.4808	30.9372	8.9087	28.4266	35.9204	22.6031	16.455	13.9908	28.794			13.2379	7.4076	13.6176	9.1539	6.4166	12.6501	12.6409	8.5331	9.6831	6.908	5.7617	9.3213	6.4848	12.3306	19.5694	19.1356	22.3294	22.1156	18.3633
		21.2774	27.1071	22.9937	27.1831	20.7072	20.1101	12.5851	12.0064	9.1741	8.2613	10.451	19.9963	14.6175	9.3031	22.3802	16.159	28.8979	31.6764	12.9943	31.9159	34.9138	22.4023	18.8032	13.5389	29.5112			11.6406	9.7422	12.1348	8.4944	5.9833	12.9776	13.2864	8.7027	9.3446	8.8259	7.4519	11.6552	6.5339	10.6661	18.6331	22.9811	22.8667	23.967	18.9294
		22.3617	22.1928	22.6306	24.4002	21.1888	25.8402	12.981	12.0294	8.8004	9.6334	11.1563	27.2816	16.1974	9.8953	21.7693	16.985	30.8159	25.658	17.1601	34.6735	38.6946	22.159	21.9785	15.1289	28.5819			10.2462	8.4753	10.8517	8.2501	6.7616	10.8029	13.2382	10.0821	8.8154	9.1567	7.6393	10.5326	6.1226	10.3206	20.3647	25.1942	23.4413	23.7937	20.1686
		23.0798	22.4507	22.7146	21.7836	21.7087	29.8283	13.4848	12.4839	9.0654	7.9047	12.5375	21.3707	18.9112	10.0984	23.2147	17.3949	31	32.9396	19.7097	35.8754	40.439	23.2888	24.4404	14.9739	26.9744			9.5674	7.0824	8.5948	7.3288	5.6398	10.8307	12.2511	11.9228	10.0704	9.6398	7.7699	10.0812	6.3038	11.2658	17.0296	23.953	25.4812	21.499	20.1047
		24.442	24.6095	23.0704	21.2564	25.5586	33.3184	13.8861	12.3117	9.3951	7.6657	14.2273	21.1578	19.6556	10.7159	21.7347	18.065	30.37	29.0234	22.8919	35.041	42.4455	26.0917	26.3913	15.6868	24.4889			9.3629	7.0474	7.6441	6.95	5.9911	10.7648	11.5153	11.3414	9.7159	10.3973	8.1199	10.2628	6.22	10.1912	16.9758	22.6152	25.2733	21.5642	19.746
		25.8922	26.9975	22.6789	22.0175	24.6362	33.7626	13.2566	12.9839	9.8253	6.8707	14.8572	27.4366	21.0231	11.0903	23.0412	17.8295	29.8328	29.0032	23.9806	35.7293	42.6366	26.1278	22.6439	15.7866	23.9445			10.3769	6.1207	7.4446	6.546	6.3477	9.3725	10.731	11.7893	9.4946	12.1085	8.1343	10.0302	5.8961	8.9593	15.5349	21.3605	23.9617	22.0594	23.1592
		26.9518	26.7477	22.1187	22.3477	25.3926	35.877	12.6425	13.8624	10.1391	6.5754	15.0013	22.9488	22.4189	10.9956	22.3318	18.4906	30.6565	32.0271	25.2558	35.3489	40.1296	26.6512	20.6941	15.5094	25.5416			9.7295	5.56	7.6127	6.4413	6.0999	12.1079	10.6407	11.2313	9.5866	11.0591	8.0903	9.8859	6.1623	8.9063	14.5246	23.5397	24.3983	24.2176	27.9285
		28.6917	25.5959	22.0346	22.5014	27.273	38.101	13.1483	13.9577	10.3453	6.9962	15.9405	21.5049	19.8179	10.7515	22.2337	18.6511	34.1085	33.2385	26.1174	36.4969	40.0596	27.4446	19.9642	14.6751	27.5209			8.8512	6.3092	7.2435	6.2975	5.7644	11.0513	10.678	10.409	9.7709	10.3533	8.0181	9.9267	5.7897	8.7479	13.9935	19.466	24.0381	26.82	29.1155
		29.5256	25.5252	20.3733	21.7867	28.3191	37.0493	14.0978	15.2129	10.369	6.8146	16.8438	21.4236	18.8189	11.5447	21.2434	18.2984	36.6634	29.4568	29.0941	36.057	40.525	27.0714	18.9626	14.2096	27.0934			8.7978	6.2085	6.8185	5.8602	5.3631	10.3963	10.5904	10.6231	10.7564	10.1299	8.4249	9.367	5.5071	9.009	13.5699	19.4295	23.5593	29.3933	28.1432
		31.141	26.3684	19.5133	22.7053	28.3898	35.5979	13.8423	15.9394	10.359	6.0441	16.6578	20.4991	20.6719	11.5398	20.436	17.5656	40.0033	29.3636	28.4127	35.2979	39.525	28.6842	18.0876	13.4998	27.6301			8.1423	6.7035	6.5464	5.56	5.5287	10.2463	10.2	10.6611	11.3828	11.2639	8.308	9.693	5.6678	9.6458	12.3195	18.4593	23.5041	32.9743	29.559
		29.9324	28.1185	18.9855	21.9444	27.7475	35.4653	12.9874	17.0079	10.3797	5.716	16.755	22.2522	21.2656	11.1986	20.0582	17.3822	42.9214	27.816	29.6221	34.5631	37.7747	27.8321	18.7377	13.4677	27.1009			7.6128	6.646	6.0241	5.5666	5.02	10.0364	9.944	9.4351	12.143	12.2551	8.6274	9.4713	5.6419	10.6885	12.3299	17.3423	24.3012	31.8205	26.3146
1.9768		28.0796	28.0001	19.4718	23.8355	27.3771	35.4049	13.2083	16.5553	9.6987	5.7707	16.3166	24.4484	21.0948	11.112	20.6408	17.5107	43.2888	27.9959	31.1825	32.9305	34.8559	28.2137	17.7701	12.8537	29.049			7.707	6.3353	7.0171	5.9123	4.772	9.6571	9.5055	9.3062	10.8675	10.0712	8.779	9.4683	5.6871	10.0548	11.8825	16.5232	25.4878	31.6846	27.2197
		29.1264	27.3202	18.8205	23.625	27.805	36.7712	12.8966	16.4621	9.937	5.5196	16.7764	23.6189	21.0974	10.7964	21.5461	18.3691	43.0734	27.4154	31.2171	33.2139	34.9098	28.3048	17.7683	12.5872	27.8705			7.3781	5.9105	5.5918	5.9752	4.8387	8.883	8.9919	9.4629	11.5966	10.3808	9.3648	9.4563	5.6586	9.1267	12.1655	16.5998	23.7946	33.8784	27.3847
		31.2867	24.6221	18.2652	23.7273	28.0024	38.2361	14.0537	17.8278	10.6892	5.1222	18.4493	21.8364	19.6255	10.8213	22.8766	17.7751	42.9894	26.4228	30.7556	33.9855	35.0802	29.642	16.5233	12.9111	24.8989			6.9294	5.8838	5.9659	5.8054	5.0634	8.4792	8.4587	9.2346	11.7506	11.2489	9.9691	9.4459	5.6532	8.1582	11.6907	16.5431	23.5533	32.2227	26.4082
		31.9246	24.7183	18.5125	23.4638	25.7767	41.4864	13.1405	18.2614	10.9345	4.9224	18.0688	20.4415	19.1886	11.1132	23.4434	17.7665	42.238	26.9445	30.2121	33.1178	35.8954	30.0307	16.6007	11.7677	24.8953			6.5238	5.9214	6.044	5.0982	4.9029	8.0336	8.3987	9.3382	9.916	10.9571	10.0788	9.1045	4.9926	7.9277	11.5024	16.3646	21.8875	29.7251	25.1956
		32.0482	23.9417	19.1154	24.0797	28.3812	41.6188	13.3524	18.6766	11.0992	4.8512	18.0857	21.213	18.4749	11.0521	22.4841	17.1045	41.7859	26.9718	29.5333	35.0087	33.4303	31.0114	15.3919	11.126	25.523			7.1576	6.1472	6.019	5.5101	4.8586	7.3957	8.5727	9.7651	9.0573	10.8052	11.2615	8.8864	5.0383	7.8694	12.1471	16.68	22.1616	28.7678	24.0478
		30.9976	24.4373	19.0089	24.2717	26.3294	39.9987	13.913	19.106	11.3182	4.7769	18.1257	19.2174	18.1151	11.3805	21.1759	18.4417	39.1747	25.9795	28.1062	36.4385	35.3023	32.1768	15.8886	11.7873	26.648			7.1934	6.371	6.0425	5.3968	4.9631	7.7773	8.5509	9.5273	10.1073	9.8648	10.9234	8.4711	5.2087	8.42	11.8605	16.3096	21.0938	26.3592	23.3827
		31.0575	29.77	19.7947	23.5107	25.9589	38.5197	14.2252	18.1869	11.1073	5.1529	18.339	17.6373	15.6348	11.084	21.6321	19.7246	36.76	25.7171	26.5317	38.2161	35.11	32.0203	15.3455	12.6499	26.3191			6.4693	6.1404	5.9201	5.1719	4.8136	8.004	8.5595	9.4137	11.5803	9.353	11.1165	7.9478	5.452	9.1798	11.9279	15.7276	21.2724	26.1988	22.9395
		30.8769	25.3352	19.4331	21.6299	26.0092	39.9863	14.6423	18.3481	11.2836	5.184	18.6528	16.7869	14.5736	11.0657	21.2263	20.3776	33.5113	25.697	26.6183	36.4018	35.8088	29.5267	15.0735	12.2693	26.7062			6.1121	5.9228	5.7245	4.8723	4.4558	7.6431	7.8361	9.3159	11.6457	8.8718	9.7896	8.1667	5.414	8.7203	11.5792	15.5902	21.606	26.1374	23.3759
		31.6885	26.1078	20.2254	21.6661	27.0889	40.9734	14.5458	17.6619	11.7656	4.6484	19.3126	16.7627	16.0201	11.3763	20.8521	18.6181	32.3066	25.9278	25.684	33.5667	32.9447	32.1847	15.3693	11.8322	26.1072			5.7737	5.7006	5.538	4.7873	4.7139	7.7225	7.989	9.3188	10.3939	8.6093	8.8641	8.2654	5.2598	8.0127	11.603	15.517	21.0108	27.758	22.9614
		31.1919	29.4397	20.6847	22.6107	26.4262	42.0641	14.6065	16.6238	12.0762	4.7243	19.8121	15.6739	15.94	11.182	21.4725	18.3424	31.3687	25.9413	24.6503	30.5985	32.5781	30.1632	14.8914	11.6268	27.1685			5.8318	5.5156	5.8137	4.7258	4.8138	7.6521	8.0185	8.7831	9.8946	7.9244	9.7715	7.8885	5.3212	7.8165	11.58	14.9076	21.0881	27.9878	22.9436
		32.0479	28.4075	21.9351	24.7676	25.4844	41.1174	14.8485	17.5722	12.4521	5.1569	19.597	15.706	15.4707	10.832	22.6307	16.9266	29.5991	25.9783	24.5287	28.6578	31.9089	29.315	15.3827	11.8103	24.0197			5.6335	5.5118	5.644	4.4833	4.5536	7.6066	7.9114	9.1237	10.3918	7.8962	10.4095	8.1062	5.2981	7.8244	11.2752	14.6971	20.8167	26.2308	22.5968
		29.2368	29.2148	21.3711	20.4012	23.7325	37.5596	13.3545	16.4991	12.3078	5.4091	18.7468	15.5425	16.1438	10.8663	23.6849	16.7927	26.8709	23.4524	25.3917	29.7967	32.0508	29.7348	15.8198	12.2791	24.3944			5.7852	5.4631	5.3122	4.3836	4.5715	7.4278	8.1309	8.4467	9.014	8.129	8.8982	7.996	5.3874	8.1308	11.3149	14.2627	20.9933	26.4919	21.4306
		27.7833	26.9455	22.3185	19.5815	22.8972	36.1352	12.3818	17.3466	12.0493	5.4776	18.9084	16.521	17.1097	10.6195	23.5233	16.5663	24.5622	22.2975	23.8758	29.4325	33.1525	28.3981	15.5841	12.3909	25.9768			5.6995	5.9274	5.317	4.4323	5.0411	7.0356	8.4109	8.4225	9.8178	8.3703	7.8008	7.7952	5.34	7.4573	12.2623	15.2186	21.2463	24.6183	22.3405
		27.1244	24.2169	21.756	17.9008	22.3001	35.1293	13.6456	16.9314	12.0745	5.2197	18.7731	15.636	17.0986	11.1958	23.029	16.9753	23.13	23.9688	22.8288	29.5116	31.2677	27.9002	15.2664	12.0452	27.4657			5.7816	6.7009	5.1667	4.3579	5.163	7.5915	8.9654	8.7741	9.4754	8.0117	7.1936	7.9078	5.1927	7.1704	12.4058	15.5877	20.0867	24.0525	22.6074
		27.3273	25.6308	21.5132	17.9486	21.4679	34.79	12.7613	16.9018	13.0574	5.7006	19.0285	15.3461	16.6263	12.2084	21.2775	17.0724	22.711	24.5381	23.6107	29.823	31.5273	28.6966	15.2384	12.0154	28.2988			5.8527	6.257	5.1109	4.1936	4.8982	8.6845	8.1337	8.6061	9.5215	8.2186	7.2648	8.4988	5.3925	6.7761	11.8951	15.3227	20.1599	24.1676	23.4017
3.9536		26.7099	23.5591	23.1108	17.4308	22.0717	35.7617	13.1731	17.1889	13.8274	6.1285	18.5193	15.7927	15.7558	11.3342	19.3222	17.0743	22.4385	25.4169	23.1084	30.3021	30.6084	28.5723	15.1715	12.3132	30.406			6.1371	5.8888	5.3554	4.3185	4.8397	8.7709	8.3248	8.7497	9.3711	8.4335	7.5259	8.4171	5.451	6.9978	12.0865	15.6117	20.9081	24.4752	21.2455
		25.8422	23.4173	24.3864	17.393	23.3103	34.7234	13.2043	18.0569	14.3538	6.1628	17.5784	16.0092	15.1228	10.8732	18.7267	17.3392	21.0911	24.8209	22.2149	29.5361	31.3495	30.0445	16.2088	12.5632	30.6114			6.2319	7.5184	5.2292	4.2032	4.8721	8.3904	9.4129	9.0599	8.7028	8.5233	6.8571	8.191	5.2243	7.3557	11.8103	15.6592	20.744	24.9774	22.7266
		26.196	24.3257	24.0967	17.6738	25.0211	36.1375	12.7089	18.4345	15.0279	5.8871	17.8039	15.8363	14.7293	10.8965	18.6693	17.0268	19.7437	25.0305	21.5489	28.7848	30.9161	28.4094	16.9844	11.7867	29.8777			6.0246	7.138	4.9862	4.3311	4.798	8.3584	9.1034	8.75	7.5425	8.1969	6.606	8.0927	5.5754	7.5602	11.9754	15.8549	20.5385	25.0127	22.2712
		25.7748	22.9803	25.4178	18.5969	24.0447	33.9674	12.6464	18.1453	15.4629	6.0943	17.256	15.518	14.6433	11.296	17.8983	16.5614	19.2507	23.8475	20.5511	27.4501	31.9624	28.2076	15.8858	12.1525	29.5741			6.1525	6.689	5.1637	4.5118	4.6178	8.2377	9.4005	8.7787	8.1383	8.4704	6.6614	7.8644	5.3864	7.6377	12.3589	16.4708	21.2241	25.083	20.7045
		24.9503	22.8923	24.6251	23.0628	23.0329	34.5115	12.7259	18.9534	15.263	6.0381	17.4294	15.44	14.4373	11.2038	17.7073	17.1743	17.4899	21.1579	19.69	26.9212	29.1384	28.6665	15.96	11.5686	30.0761			7.1979	6.2643	5.195	4.6299	4.5403	7.3527	9.9549	9.6211	8.1532	8.4943	6.527	7.7883	5.3874	7.1248	12.5835	16.4136	20.6849	25.654	21.7712
		25.7028	22.8847	23.2706	22.29	22.3342	33.1097	13.6629	18.3876	14.3825	6.1972	18.4209	14.9884	14.2751	10.7654	17.9605	16.5821	16.2505	21.4494	18.7821	26.2039	26.7646	28.2588	15.4566	11.4014	31.4398			8.7738	5.8249	5.1423	4.4169	4.6677	7.1865	10.3205	8.9539	8.7693	8.1671	6.2291	8.0425	5.6289	7.2865	12.7206	16.9235	21.4148	25.6267	20.6576
		25.6182	23.2099	21.3804	19.5757	23.3282	32.1302	14.231	18.5143	13.6612	6.4954	18.0393	15.9662	14.5224	10.4486	18.3466	16.2127	15.3542	21.7582	18.5659	27.3445	26.1588	27.6008	14.325	11.0192	30.8806			8.9446	5.9194	5.4538	4.4469	4.8659	7.1992	9.3143	8.5442	8.9068	8.1669	6.1624	8.1977	5.5819	7.3915	12.3822	16.4599	21.2915	25.8788	22.0551
		25.4305	22.7724	21.2956	17.2487	23.7427	31.1219	13.4054	20.0436	13.2094	6.3257	18.1805	16.1058	14.5958	10.3438	18.7398	15.7884	15.0077	21.9183	19.0692	27.3538	26.3276	27.0434	13.5396	11.3038	29.9898			9.2651	5.9706	5.2588	4.6038	4.9123	6.757	8.5944	8.5674	8.0205	8.0441	6.7727	8.3572	5.2903	7.2845	12.8969	15.9278	21.0491	26.2016	22.2692
		23.1221	22.915	22.8406	16.1833	23.7784	29.2986	13.2939	19.8389	12.684	6.1397	18.8698	16.6834	14.1098	10.7255	19.04	15.6019	13.9158	21.8476	19.3789	26.8239	24.8704	23.4086	13.6937	11.0645	30.2652			8.7744	5.8397	5.6085	4.6999	5.1549	6.3942	8.1592	9.3152	7.7924	8.318	6.3298	8.2485	5.6456	7.1718	12.2447	16.7668	20.921	25.9504	22.1063
		23.853	22.4513	21.1909	15.4722	24.6268	28.8504	12.9001	19.2165	12.1852	6.4098	18.1267	17.436	13.7091	10.7429	19.4149	15.6706	13.2672	21.7876	19.94	26.7522	25.0315	22.8499	14.9644	11.0471	31.1128			8.9046	5.8631	6.0234	4.8404	5.3284	7.2109	8.1939	8.2706	6.9592	9.1036	6.2215	8.4169	5.8376	7.9832	12.7447	15.2226	20.6931	27.664	23.4017
		24.0626	23.7863	20.8102	16.3532	24.7618	28.8967	12.6426	18.8609	12.0053	7.3034	17.3038	17.5	13.8776	10.1109	20.4251	15.9152	12.8022	21.5657	19.3934	26.6272	24.4536	23.4745	14.1661	10.9865	32.5079			8.5564	6.0503	6.5675	4.6085	5.2459	7.5306	7.9746	8.2926	7.0305	9.6795	6.369	8.5074	5.5987	7.1422	13.2027	14.724	20.0365	26.9321	22.4116
		22.8167	23.88	20.2453	16.225	23.8628	28.6111	12.6434	18.5645	11.9339	6.8437	17.4424	17.4592	14.577	10.1541	25.5827	14.6353	12.7206	21.3631	19.3466	26.0195	24.7664	23.1082	13.0363	11.2354	30.6552			8.3847	6.1553	6.5936	4.4661	5.1314	7.1288	7.8657	7.6707	7.2315	9.6794	6.7752	8.7891	5.9355	7.3268	12.8848	15.552	19.2597	26.6224	23.5402
		22.671	23.758	22.1464	16.6341	24.1982	29.8022	13.836	19.1961	12.6242	5.4518	18.0945	17.1131	14.5081	10.3172	25.2395	14.0228	12.2865	21.6205	20.1094	26.3387	25.8256	23.5332	13.3911	11.1478	30.3197			8.1605	5.9448	6.5092	4.4428	4.9481	7.3863	7.0457	7.4739	7.0855	9.9917	6.2862	8.2541	5.5893	7.4314	12.8588	16.1997	20.3615	25.5712	23.0743
		22.8334	22.7809	22.0887	17.0344	23.7828	30.011	13.7385	18.9435	13.8253	5.0366	17.88	17.1908	14.2629	10.3228	26.7418	13.9166	13.0066	22.4218	24.4076	27.0723	24.4034	23.3235	13.4981	10.7996	31.262			8.3819	5.9894	6.5761	4.3395	5.2406	6.3352	7.2588	7.4535	6.8354	10.086	6.6699	8.4195	5.401	8.1551	12.4803	16.5908	19.6663	27.4645	21.513
		21.3812	23.6153	23.3078	17.4897	24.5856	31.5363	13.642	18.7457	12.9699	4.8441	17.9028	17.2682	14.2339	10.6865	26.9284	14.5598	12.2049	22.9013	21.8092	28.2581	25.9469	24.0062	13.4404	10.583	30.6382			7.8553	5.8403	6.505	4.2603	5.014	6.6277	7.3606	7.4734	6.996	10.0367	7.0667	8.8259	5.8975	7.8884	13.1319	16.7021	20.3489	27.5059	21.7231
		21.3468	22.9193	21.3017	16.6062	23.6238	32.5157	13.7728	19.5359	12.2211	5.0944	18.2574	17.427	14.2246	9.8016	28.3473	14.0839	11.9949	21.1999	21.5352	29.497	25.548	23.7864	13.1454	10.5106	32.2095			7.8028	6.5098	6.3999	4.3317	5.5002	6.6532	6.968	7.5759	6.7081	9.0325	6.9583	8.6157	5.5248	8.3194	12.9311	16.7207	19.5013	24.4601	21.9301
6.0622		21.5649	22.8363	21.8718	15.8108	23.8289	32.9324	14.2062	20.4419	13.4904	5.1229	17.5974	17.5449	13.5219	9.7317	22.6472	14.0909	13.174	22.0475	20.9964	30.7642	27.2563	24.4143	13.6887	11.0714	33.5797			7.8605	6.0762	6.3243	4.1765	5.6825	7.0264	7.2643	7.6523	6.4241	9.4328	6.5414	9.476	4.9606	7.9679	12.3479	16.4054	19.8558	23.3712	22.4995
		21.3885	21.8558	23.0867	15.4404	22.5927	32.2676	14.4127	20.0048	13.7982	4.4888	18.1543	16.8534	14.1665	9.5108	21.5976	14.0332	14.3599	22.2734	19.6166	31.694	27.823	23.8076	13.6307	11.8168	34.3317			8.1769	6.0518	6.6084	4.1533	5.6387	6.4398	7.348	7.6988	6.4895	9.5598	6.4905	9.3549	5.1289	7.8563	12.3366	16.53	19.3488	23.2888	23.7197
		21.2502	21.6091	23.7161	14.9349	23.0323	32.2969	14.9798	19.6184	13.5277	4.5036	18.3175	17.7847	14.256	9.2392	22.5065	14.2581	15.5883	21.9	18.9099	31.9483	27.188	23.9898	14.3747	11.3846	33.7496			7.7331	6.3916	6.9072	4.1374	5.5131	5.9844	7.4699	7.8298	6.5882	9.3901	6.4999	9.8274	5.1892	8.0117	12.3883	16.538	18.0382	23.8112	21.9042
		20.0023	22.6937	24.0343	14.282	22.5866	31.0906	15.5737	19.8376	13.0886	4.1379	17.9181	17.8398	14.5869	9.1004	24.4696	13.8246	15.8578	21.4502	22.6412	33.0001	28.8843	23.4146	15.663	10.9025	33.945			6.9248	6.75	6.878	4.244	5.3386	6.554	7.1976	7.2591	6.5167	9.3591	6.3119	10.0697	5.3105	9.1921	12.2602	16.9287	17.9271	22.7001	20.6457
		19.8586	21.7592	23.8354	13.9067	23.1776	30.2435	15.5662	19.1102	12.6069	4.2841	17.6074	17.1699	14.9274	9.5559	25.4597	14.353	17.1759	21.4135	22.9301	32.7568	28.4564	24.276	15.7351	10.7022	32.9004			6.8291	7.174	6.6871	4.2909	5.2592	6.7844	7.1798	6.928	6.236	9.2962	6.1684	10.9147	5.4433	8.2991	12.9443	16.6909	17.5027	21.764	21.3265
		19.0818	22.4679	22.7477	13.6771	21.9363	29.2139	14.3019	18.7477	12.1273	4.305	16.9521	17.0055	14.4631	9.2958	24.5768	14.5371	16.7012	20.9295	21.7931	32.6205	27.9754	23.8125	15.7523	10.5396	30.5527			7.1322	6.9884	6.8205	4.4964	5.6678	6.5573	7.4348	7.479	6.1126	9.106	6.101	11.8766	5.3429	7.78	12.9	16.357	16.9427	22.4597	21.2036
		18.6007	21.328	21.8249	13.6792	21.1511	29.3915	14.0987	18.8484	12.2502	4.2845	18.1409	17.342	13.997	9.1952	24.2823	15.0644	17.3472	20.816	20.0044	33.5873	29.0757	21.7946	17.0703	10.681	29.9527			7.2567	6.049	6.5579	4.5323	5.8169	6.5831	7.5736	7.7393	5.7338	8.4118	6.4405	11.6815	5.4359	9.019	12.9245	15.9838	17.8963	23.2151	22.5826
		18.2657	22.5741	21.6279	14.1479	21.145	29.5001	13.6742	18.5527	12.3171	4.1762	18.3	17.2906	14.3087	9.0663	25.0285	15.1579	18.1515	21.1598	19.483	35.4655	27.4744	21.2936	16.2121	10.8189	32.8965			7.0832	5.6194	6.8574	4.5371	6.0247	6.9297	7.69	8.2415	5.838	7.6623	6.5978	11.5405	5.5656	7.7704	13.2522	16.5658	17.6604	22.9491	24.6714
		18.8155	23.7681	22.0251	13.9414	21.8267	31.2857	14.983	19.5643	11.7533	4.1136	18.995	16.494	14.9652	9.0242	23.469	15.4559	18.5798	21.8961	19.1636	35.3428	26.6585	21.6742	14.5547	11.1886	37.8689			7.1772	5.4912	6.6946	4.4898	6.8807	6.5652	7.5928	8.0005	6.029	7.5521	6.0622	11.1831	5.4315	7.5957	12.8644	17.0832	17.9353	24.9168	22.9795
		18.2632	24.458	22.4952	14.4772	22.1702	30.2552	14.7244	19.5015	11.2465	4.1582	19.8316	16.8453	14.9139	8.998	22.066	15.2577	18.1789	22.9234	18.4039	34.3823	25.9532	21.0864	14.9755	11.134	38.1696			7.2599	5.7263	6.6151	4.7943	5.5679	6.8283	7.4682	6.7766	5.8231	7.3935	6.2372	11.92	5.2913	7.4447	13.3808	17.0898	17.5365	23.1529	21.1011
		17.8962	24.1602	21.8909	14.5236	22.7593	30.7619	15.9397	19.0064	11.3064	3.8187	19.1783	16.6924	15.0165	8.6054	21.7238	15.8437	18.1778	23.1471	18.8611	33.1351	26.0451	20.9315	14.2393	11.142	37.8604			7.7154	5.6228	6.4497	4.9102	5.6804	7.2432	6.9786	7.8597	5.8717	7.7428	6.1747	17.2295	5.3325	6.8439	13.6397	17.6959	17.024	22.9576	23.7796
		18.0009	24.2468	21.9754	14.488	21.237	31.7517	17.1551	18.0609	11.3373	3.8268	17.8119	17.0038	15.0979	8.6511	22.1027	16.2911	18.4855	22.6242	19.3615	32.5743	26.1573	21.9505	14.6234	10.3983	35.6317			8.1544	6.4569	6.2415	5.087	5.849	6.5837	7.4152	8.1671	5.8692	9.1074	6.2336	10.7353	5.3831	7.1653	13.1662	18.3745	17.8866	24.3899	22.6199
		18.1498	23.7402	21.3624	13.6096	21.3743	29.8723	16.5588	18.7297	11.1125	3.8773	17.3666	16.0822	16.1868	8.5307	22.0644	15.9649	19.8596	22.3347	18.979	30.3654	25.7945	22.0476	14.4285	10.3147	36.487			8.2506	6.1164	6.0657	4.72	6.2283	6.2724	7.1574	8.3129	5.9431	8.7369	5.979	11.1032	5.3191	6.4323	13.2208	18.2846	17.2849	23.1022	25.2552
		18.2482	23.9346	21.156	13.9941	21.0807	28.5055	16.197	18.5418	11.1015	3.8516	18.4591	16.2673	15.5569	8.7908	22.4614	16.3009	20.5564	22.1951	18.3609	30.1571	23.757	22.2544	14.3682	9.6169	35.7426			8.0118	5.8875	6.1308	4.2804	5.8202	6.3312	7.2777	8.5135	6.4471	7.694	5.8555	11.3646	5.4691	6.6792	13.2482	18.2659	18.0909	21.3122	27.2592
		19.1618	24.8604	21.475	14.2962	20.6189	28.1015	17.8405	18.0677	11.336	3.7916	19.3397	15.7316	14.9455	8.8614	22.3951	16.8577	21.854	22.196	18.0496	30.2656	24.788	21.8734	14.646	10.1384	35.5804			8.1361	6.264	6.2991	4.5453	5.4846	6.4488	7.1625	8.9645	5.9058	7.6958	5.779	10.7967	5.5443	6.2824	13.23	17.9993	17.497	20.5684	30.2186
8.0391		19.475	24.6135	20.6611	14.4751	20.5282	29.6947	17.8559	16.8766	11.5943	3.6901	20.324	16.8188	15.0134	8.9696	22.4014	16.9616	21.9462	23.1203	17.5805	31.4256	25.5929	23.129	15.803	9.7035	34.7083			8.0817	6.2347	6.5672	4.5929	5.452	6.1358	8.3894	8.4552	6.0413	7.8701	5.8714	10.4722	6.0045	5.8747	13.1064	17.5104	17.5612	20.6785	28.366
		19.7083	25.7181	20.3763	14.9232	20.8861	28.7372	15.8315	16.7361	11.6631	3.636	21.6243	16.5677	15.5382	8.7685	22.7187	18.6273	21.1464	22.9121	18.0266	31.4589	25.355	24.298	16.6245	9.9848	35.1075			7.1647	6.514	5.9491	4.4287	5.5263	6.1354	8.3936	8.1569	5.9058	7.9014	5.7723	10.5851	6.9345	6.0247	14.5143	16.3817	16.9913	20.9263	29.5885
		18.6861	26.5842	20.1434	15.1964	21.7701	29.6141	15.1611	16.0296	11.4464	3.6856	21.2702	17.3081	16.3592	8.6744	22.7023	19.7853	20.4338	21.9819	18.6254	33.4015	24.4899	23.6382	15.7648	9.8785	35.1246			7.5964	6.786	5.5695	4.5913	5.2904	6.2458	7.5883	9.0084	5.9783	8.7981	5.9296	10.6138	6.2531	6.5316	15.1266	16.6948	16.7546	21.0141	29.166
		19.6725	27.9827	20.3679	15.5132	22.58	29.3578	15.2123	15.1619	11.1486	3.7096	20.1612	17.0495	16.0646	8.4277	23.469	20.943	19.8586	21.8417	18.3712	34.8472	24.1557	24.0263	16.3817	10.1029	33.2035			7.516	6.9485	5.3307	4.5447	5.2098	6.3492	7.7005	8.2426	6.229	8.0933	5.9508	10.735	6.5647	6.2379	14.5632	17.5026	16.6582	21.1997	32.7949
		18.2201	26.5831	20.8535	16.5991	20.5699	29.1406	14.8327	15.178	11.2002	3.667	19.8686	17.1219	15.7385	8.1078	23.2026	23.4743	18.513	21.5977	18.4898	36.7189	23.9753	24.3976	16.0754	11.0944	33.5105			6.992	8.1134	5.9182	4.6027	5.2334	6.9327	8.6741	8.333	5.9702	8.1426	5.9696	10.0938	6.6616	5.7664	15.3985	17.1787	16.7221	20.7187	30.8641
		17.8042	27.7795	21.4139	16.6181	20.0778	30.234	15.4349	15.6884	11.1419	3.7771	19.3872	16.3255	15.9175	7.8297	22.2938	23.9402	18.4842	21.5644	18.1157	36.8311	25.514	24.1298	15.6037	11.2375	34.6167			6.7095	8.6951	5.5139	4.6724	5.2645	6.8569	8.5957	8.3074	6.0686	8.4753	6.1262	10.0389	7.2035	5.6779	14.9308	17.1688	16.2232	20.4817	32.7965
		17.7242	27.7518	22.494	16.2761	21.7571	31.1962	16.5895	15.2203	11.0379	3.7012	19.1082	15.4289	15.8927	7.3975	23.4071	24.9829	18.3574	21.2601	18.5681	35.4764	25.4753	24.9783	15.2721	11.2998	35.8133			6.6736	8.5479	5.4902	4.6528	5.3021	6.7889	8.7147	8.612	6.0273	9.0111	6.2796	10.5491	7.1313	6.2104	15.2571	17.1426	15.7194	20.3638	33.568
		17.1381	28.3572	22.7829	16.4116	22.4565	30.0403	15.0442	15.3376	11.4395	3.5971	20.2539	15.0504	15.7636	7.5243	24.1799	26.0579	18.5595	21.5323	18.8089	34.4324	26.2187	25.5535	15.306	11.2864	34.5493			6.7514	7.8601	5.2484	4.7827	5.207	6.521	8.4073	8.6292	6.3165	8.734	6.7206	11.0822	6.4064	5.5649	15.6193	16.937	16.1184	20.2167	33.1223
		16.7871	28.3941	23.2317	16.478	22.1564	29.2067	15.8994	15.571	11.2313	3.6794	19.9558	15.6919	15.2093	7.3031	24.5548	26.9113	18.0828	21.4715	18.6469	34.4325	27.0408	25.4165	13.6794	11.4477	33.7754			6.3913	7.7181	5.4678	4.9092	5.333	6.9249	8.8549	8.62	6.1917	8.3852	6.5104	11.6281	5.1737	5.7252	15.3828	16.8578	16.7624	20.7583	31.4538
		16.235	27.4572	24.3611	15.7534	22.0605	29.8634	16.2913	15.6642	11.4155	3.6218	19.1102	15.6192	15.3326	7.4289	25.5466	26.8684	17.4902	21.8152	19.3012	35.2674	27.9314	23.7192	14.2234	11.5951	33.6291			6.8029	8.5186	5.2633	4.9302	5.3198	6.7812	8.4659	8.5266	6.0879	8.9026	6.2758	10.8115	5.5852	5.762	14.7531	16.4174	16.7602	20.3522	31.0402
		15.8748	27.5283	24.4468	16.0077	20.7371	30.4018	16.373	15.4592	11.2169	3.6664	18.6206	15.7886	15.0229	7.7184	23.7434	26.8377	18.0191	22.0981	20.3748	36.751	28.426	23.4436	14.9083	12.084	35.3778			6.6391	12.3192	5.1972	4.8904	5.4439	7.0797	8.3035	8.3483	6.1185	9.1554	6.3741	11.3987	7.1317	5.9384	14.8317	16.2247	17.1916	19.2989	31.9363
		16.1101	26.7198	23.8504	16.4877	20.3868	30.3113	16.9689	14.1671	11.0168	3.5402	18.4872	15.4798	14.8664	7.7108	24.9148	26.5112	18.3232	22.1648	20.7123	36.4248	28.0917	22.8044	14.8563	12.6827	37.0587			7.0707	8.1813	5.2704	4.865	6.3467	6.9133	8.6462	8.2543	5.8852	9.0295	6.3408	11.3553	7.1074	5.8783	15.3456	15.9756	17.6001	19.3028	32.6954
		16.9087	27.5144	24.8116	16.4271	19.0032	29.5664	16.1616	14.8238	10.7424	3.9905	18.1075	15.6823	15.0258	7.2087	24.0358	26.9007	18.5102	22.2678	20.6385	38.3259	27.9046	22.3534	15.0393	13.6749	37.1729			6.2476	9.3898	5.4213	4.809	6.0611	7.0466	8.9536	9.1758	6.4188	8.5853	6.5325	11.3319	7.104	6.1031	14.8764	16.5616	17.4529	19.89	34.1363
		15.6873	26.8313	25.9675	16.1774	19.5447	29.0454	15.4871	15.1565	10.8843	3.7979	20.4189	15.6533	14.8635	7.3959	24.4259	27.2442	18.186	22.13	20.8452	38.1864	27.2853	22.246	15.2827	13.0532	37.4336			6.2066	9.5076	5.4487	4.8106	6.0351	7.2779	9.193	9.093	5.8121	8.1363	6.6673	11.8228	7.803	6.1229	14.6591	16.4953	17.974	19.4595	28.5128
		16.2716	25.6311	27.7178	16.2026	20.288	29.2717	15.7867	17.2905	11.3901	3.7841	19.7399	15.6299	15.345	7.1728	23.7058	28.9121	18.5647	21.6106	19.4022	38.1955	29.4651	22.0619	14.8142	12.1775	35.9003			6.0584	10.5211	5.0383	4.6394	6.3356	7.1645	9.5402	8.7092	6.9346	8.0194	6.3668	11.8872	6.8448	5.8334	14.8299	16.7626	17.7651	19.5561	26.9088
10.0159		15.5972	24.6525	26.5515	15.9745	19.7623	29.7658	16.4813	17.3849	12.4643	4.0044	18.6405	15.2209	15.4165	7.1035	23.7776	29.4759	17.9255	21.9418	20.6102	39.0163	30.3184	22.3971	14.6115	12.346	34.9797			5.8608	8.7661	5.1759	4.8268	6.6034	7.0087	9.4226	9.1511	6.8623	8.8391	6.073	12.3371	7.0673	5.7732	15.3623	16.4391	17.8591	20.0845	28.8117
		16.7875	24.1773	23.3098	15.6279	19.6135	29.1587	16.4836	18.3187	13.3329	3.9609	20.3741	15.0231	15.5851	6.9056	27.1249	28.5148	18.6434	22.6718	20.8313	37.7863	31.1276	22.8456	15.4351	12.5149	36.3038			5.8054	8.7098	5.1827	4.8825	6.356	7.4928	9.5153	8.2666	6.8243	9.7368	6.0584	12.8932	6.6545	5.8107	15.3404	17.2347	17.6158	20.2265	28.4335
		16.0919	24.3943	22.5413	16.0437	19.5816	29.3201	16.4419	18.7603	13.4562	3.8662	20.4015	16.3162	15.2439	6.7755	24.6323	27.7691	17.6527	22.452	20.7864	33.2911	30.9115	23.556	14.7827	11.881	34.6075			5.9048	14.9172	5.1748	4.9808	6.7042	8.0016	10.2494	8.3748	6.743	7.7366	6.0959	12.3582	7.7262	5.8463	15.22	17.7331	17.2483	20.3673	30.0828
		15.1629	24.7162	21.3629	16.0898	19.7034	29.7425	16.3304	17.7845	13.0865	4.3531	20.1414	16.9005	15.4235	6.8765	24.592	26.3769	17.7075	22.1739	21.0978	31.86	30.6106	23.4743	18.6938	11.6614	34.2124			5.7577	13.2552	5.2824	5.0868	6.665	8.5103	10.5999	9.1128	6.7132	7.7777	6.0645	12.092	7.2449	6.356	15.6311	16.6975	17.5027	19.1503	27.3893
		15.9481	26.0524	22.6814	16.3375	20.2059	28.9938	16.4131	16.5833	12.6479	4.5028	18.8209	17.2914	15.4052	6.8064	25.0265	26.5755	17.3548	22.2052	21.5204	30.6272	30.7354	23.7788	16.5256	10.9716	33.1952			5.7377	8.4972	5.2478	5.0626	6.7611	8.5309	10.9648	8.078	6.0853	7.5429	6.5116	11.4958	7.42	6.1873	16.0406	16.9034	17.8402	19.5486	28.587
		14.7612	25.1476	23.8819	16.0089	20.2139	28.6614	16.5258	16.0112	12.3217	5.2595	19.334	17.8189	15.109	6.7384	25.3899	26.5147	17.1541	21.5151	21.4898	30.2776	32.4638	22.9408	16.7134	10.6843	30.8637			5.7536	8.7051	5.1327	5.1752	6.3969	8.3648	10.1196	8.5259	5.6079	8.0194	6.9316	12.0289	7.1614	5.7535	15.9267	17.1231	17.5906	19.2698	25.8296
		15.6218	23.2293	24.1021	16.3043	19.798	28.3601	16.7548	15.2972	12.3348	4.5856	18.3575	18.8851	15.1255	7.0097	25.5419	26.4689	17.486	20.1286	21.5956	30.0491	33.1867	22.9878	16.2877	10.7347	29.22			5.6674	8.9728	5.0113	5.1805	6.475	8.2233	11.8418	8.9016	5.9537	7.7616	6.7494	12.7321	7.1443	6.0039	15.4177	17.6743	16.474	20.9121	25.206
		16.2423	26.5885	23.8855	16.0282	20.1776	28.5654	16.8549	14.8647	12.391	4.6514	17.4158	19.2108	15.1908	7.0709	25.0522	26.363	17.5758	22.8826	21.9157	29.877	34.8117	23.5236	16.2549	10.9287	28.651			5.696	15.7932	5.1976	5.58	6.4981	8.0497	11.4631	8.5107	6.1742	7.4742	6.3758	13.7474	7.4749	6.5913	15.0127	18.2727	16.6882	19.6822	25.2858
		16.1204	26.9382	23.1235	15.4005	20.2895	28.5683	16.8038	14.047	12.0565	4.8198	17.7817	19.174	15.1276	6.917	24.1006	27.3249	17.6418	24.3683	22.6359	32.4602	35.7188	23.7313	15.7701	11.6079	28.5668			5.9291	16.7935	5.3047	5.193	6.6753	8.1695	11.9908	9.5101	5.792	8.0515	6.263	13.9268	7.8328	6.8243	15.2292	17.1781	16.7087	19.0154	25.6961
		15.9086	26.4403	23.7816	15.2679	20.8776	28.894	17.1463	14.4328	12.1624	5.6112	17.8034	21.258	15.476	6.7	23.5094	27.1371	17.9001	21.5118	22.9073	31.6234	37.528	23.2477	15.3693	12.1339	27.855			5.753	16.5514	5.0322	5.1545	6.6978	8.1311	11.7763	9.8685	5.6797	7.7715	6.7039	14.126	7.1039	6.2155	15.8151	16.5782	17.0719	18.5186	25.4953
		16.0847	25.488	24.8207	15.3766	21.5093	29.7089	17.4044	14.8197	11.8275	7.3846	18.5797	22.9965	15.7623	6.6131	23.545	27.1536	18.2451	22.3162	23.2886	31.7495	39.8602	22.5796	15.266	11.5353	26.7004			5.826	16.0911	4.8614	5.0292	6.2882	8.7551	11.319	8.2955	5.6842	7.8354	7.796	13.7466	7.2727	6.1009	15.2921	16.9124	17.1045	19.5091	26.6031
		16.3141	25.9017	25.9093	15.947	20.9522	30.2594	16.7918	15.1717	11.75	9.2306	19.6215	22.8299	14.9354	6.6168	22.4912	26.982	18.5852	24.2572	23.2568	31.2377	39.1727	23.0523	15.2284	11.2404	28.6362			5.9825	15.749	4.9063	4.87	6.2557	10.0248	11.4063	9.0262	5.2615	9.2478	7.5197	13.5043	7.223	6.5691	15.2686	17.0868	17.0675	17.9642	25.9545
		16.9469	25.5939	24.794	15.7401	20.4779	30.9883	16.3218	14.7184	11.8333	8.405	19.8328	22.672	14.9268	6.3781	22.6428	26.4786	18.8249	23.8806	25.1248	30.3242	39.0265	23.3186	15.543	11.9922	29.1134			6.0668	16.3805	5.2558	4.9851	6.2118	10.5636	11.6982	8.973	5.4565	8.7857	7.6225	12.4555	7.2834	6.9236	15.3716	16.2111	17.2463	18.2317	26.4723
		17.1444	23.3332	25.0706	15.6209	20.1516	32.1668	16.2427	15.2635	11.9471	6.6545	19.8276	23.4631	16.032	6.0492	21.2876	27.0185	18.8522	21.8282	22.9242	31.0645	39.1831	22.9915	15.5985	11.1731	28.4191			6.0283	16.2883	5.2175	4.9626	5.5648	12.0881	12.7362	8.9075	5.4208	7.9105	7.4345	11.9073	7.6176	7.0591	15.2397	16.8739	17.2438	18.1134	28.606
		16.8577	23.7812	23.3254	16.0833	20.1877	32.7898	16.8632	16.2665	12.1612	6.4364	20.4279	23.6272	16.1699	5.5986	20.9756	26.9382	19.2733	22.3001	21.4141	31.002	41.8249	22.9427	16.1086	12.3289	28.4136			5.8938	16.0976	4.8584	4.7839	5.6582	12.2051	12.9622	8.7894	5.3165	7.8265	7.9779	11.8442	7.7285	7.3458	15.3163	16.4858	17.233	18.9783	26.0321
11.9927		16.757	24.1391	23.4217	16.001	20.9037	33.0592	16.4048	15.9486	12.9745	6.8123	19.5054	24.1676	15.1919	5.5036	20.551	25.9605	18.2059	26.031	21.9448	31.9785	43.0716	22.1391	15.6601	12.2254	29.3607			5.7457	16.3901	5.1069	4.7905	5.9801	11.6291	12.3004	9.25	5.3655	8.7667	8.0727	12.2501	7.523	6.3398	15.0663	17.1137	16.8499	18.1661	26.4905
		17.8436	24.7047	21.1878	16.1118	21.0164	32.3158	15.7936	16.025	13.6866	5.7327	20.4911	24.5532	15.4048	5.1942	20.5987	24.4712	18.7411	23.8675	23.1689	32.6146	44.915	22.0917	16.6037	12.8552	29.1071			6.1427	17.9798	4.9581	4.7649	5.7973	11.7698	13.9952	9.0921	5.4685	8.4879	8.4571	12.7521	7.4768	6.5192	15.0702	16.752	17.7087	18.4925	26.218
		17.27	25.1785	21.0887	16.5353	22.3742	32.4689	15.1616	16.2726	13.9794	5.6249	19.2153	24.6481	15.7971	5.1271	20.0868	23.7619	17.3748	24.3411	25.248	31.8142	49.095	21.6072	16.6543	11.799	31.5422			6.2864	18.6847	4.9972	4.7493	5.8481	12.0523	14.1408	9.0896	5.3571	8.3023	8.3911	13.0019	7.2212	6.7061	15.4847	16.6721	18.0616	18.6484	23.375
		17.9644	24.3368	21.306	17.4352	22.2509	32.2068	16.8543	16.3459	14.5534	6.8626	19.0973	25.4163	15.9514	5.0394	20.0372	23.326	18.1313	24.8058	24.6343	31.241	49.1303	21.563	16.8334	12.1277	30.3082			6.4607	16.0921	5.3931	4.7382	5.7205	12.2786	14.6868	9.0937	5.6566	8.6164	8.3025	12.7058	7.0417	7.3304	15.4053	16.5177	18.6585	18.6993	22.4584
		18.6871	24.24	22.8398	18.4332	21.7889	31.8382	17.7778	15.358	14.8589	7.5003	18.4834	26.4182	16.4571	4.9791	20.5655	22.3391	18.6331	25.0084	22.6984	32.4286	48.7005	21.8842	16.2674	12.0793	30.367			7.7622	19.1208	5.2416	4.7212	5.7526	12.5647	14.8822	9.9303	5.1792	9.0269	8.7451	12.8528	6.5753	7.111	15.1558	17.0278	18.7868	18.9589	22.2255
		19.9566	24.6445	23.2338	18.7435	22.0527	32.1145	17.5331	15.9105	14.362	5.7013	18.6546	27.6309	15.5818	4.9445	20.6196	22.3046	18.7421	24.7967	22.859	31.1535	48.2078	23.0536	16.1646	12.2271	30.1607			8.0062	18.0632	5.5855	4.5965	5.9289	12.3487	16.01	10.2733	5.6016	9.5998	8.7842	12.8132	7.0961	7.2794	15.1842	16.732	18.557	18.7242	26.0686
		19.844	25.3624	23.5287	18.9419	22.3553	31.0144	16.9385	16.0291	14.0157	6.4029	18.9204	27.978	16.1648	4.8746	20.2365	22.4182	17.7746	24.8027	24.8366	31.2652	48.4365	24.6947	16.0003	12.3542	31.109			7.5707	18.4845	5.514	4.6	5.9445	12.2237	17.4921	9.6379	5.586	8.6516	8.8001	13.185	7.3122	7.7406	15.7254	16.6153	19.4655	18.8497	24.677
		21.3386	26.0849	23.514	18.5136	22.084	30.4338	16.3826	15.7834	13.6219	6.9264	18.5777	27.6736	16.59	4.865	20.2541	22.3505	18.0268	25.1044	25.9423	31.7777	44.4144	25.868	16.375	12.5947	31.3503			7.583	19.5922	5.4679	4.6854	6.2033	11.2898	18.3294	9.6507	5.65	8.1356	8.8117	12.8953	6.6313	7.7449	15.8594	16.3629	19.3556	18.8435	26.1105
		21.152	26.8479	25.2145	17.753	22.3687	31.1613	16.6992	16.3117	13.2595	8.7449	17.8572	27.6231	16.7635	4.8966	20.0091	23.1177	16.235	24.0341	26.5863	31.8415	44.7453	26.5984	17.6646	12.876	31.3085			7.551	20.2664	5.4729	4.7953	6.2694	10.8849	18.9536	10.5002	6.1169	8.2244	8.2924	13.1838	6.7149	8.2303	15.9539	16.4896	16.6663	19.863	24.022
		22.5231	26.2423	25.4222	17.4667	22.1013	30.7389	16.3548	16.6935	13.0192	10.7445	18.3096	26.8925	17.4017	4.969	19.832	22.81	15.6809	23.7681	26.6519	31.4751	43.6873	26.6624	18.5503	12.7709	31.3275			7.9294	22.8822	5.478	4.6818	6.2363	10.2149	19.0641	10.4702	5.8455	7.9364	8.9025	13.0109	6.7392	7.992	16.4748	17.3351	15.7936	20.3142	25.6154
		20.9522	24.1342	26.1092	16.8925	23.3439	31.2239	16.5555	16.667	13.33	9.7596	18.9455	27.2367	17.3865	4.555	19.8582	24.1109	17.6655	24.4849	23.7543	32.1466	46.4799	26.7968	18.0628	12.5453	31.2517			7.8872	24.087	5.686	4.7626	6.2206	10.0919	17.8442	10.593	5.8931	8.4341	8.3734	12.872	6.4637	7.2491	15.9458	17.1194	16.0053	19.8537	23.7962
		20.4442	26.2794	26.6058	16.8645	23.5766	30.2802	16.3403	16.5615	12.9824	8.729	18.6932	27.1102	16.6612	4.725	20.3737	24.7671	17.9094	24.0244	23.3977	32.4351	48.1975	25.657	17.5835	13.3379	29.8153			7.8936	28.0936	6.1216	4.8447	6.1491	9.6452	17.1967	10.3498	5.5427	8.129	10.2961	13.5577	6.1788	7.1902	15.9414	16.2073	16.7505	19.4549	22.2282
		20.5054	25.3004	28.9475	17.2511	23.9422	31.2053	16.0852	16.8607	12.8161	8.1579	19.3283	27.7726	17.1262	4.4937	21.3388	25.0979	18.5483	23.8396	24.579	32.8364	50.5425	26.1981	17.783	13.448	30.3218			9.3366	26.3625	6.9873	5.0026	5.9226	9.2963	16.353	10.4789	6.0792	7.8175	10.5049	13.317	6.3251	7.585	15.8431	17.0165	17.2454	19.5001	22.9985
		22.3699	24.888	29.6795	17.5778	24.2661	33.7172	15.5164	17.0226	12.465	8.3066	16.7713	27.1543	17.6279	4.6954	22.1487	25.0647	18.7203	24.1757	24.4987	32.4146	49.1013	25.729	18.0636	14.0191	31.1844			7.4735	25.15	7.0545	4.9527	6.0783	8.8744	16.5884	10.4097	6.3074	7.7247	10.4225	13.0223	6.5704	7.9433	15.471	17.3032	16.7674	19.3816	22.6101
		20.1097	23.3862	29.589	17.4905	25.1507	31.0351	16.1518	17.0519	12.0793	8.184	16.608	26.7673	17.6927	4.7659	22.4819	25.4151	18.4756	24.5987	23.6277	32.5094	47.4451	25.8637	18.2757	13.2662	30.195			7.1065	30.7711	7.4784	4.6211	5.8405	8.8686	17.6465	10.0497	6.2618	8.0721	10.5213	13.046	6.772	10.4138	16.0545	17.7031	16.7852	18.7904	22.1381
13.9695		20.8925	24.4717	27.5537	16.942	26.3427	31.5975	15.7505	17.0547	12.1565	6.8759	16.5784	27.2283	18.0532	4.709	22.2558	30.3415	19.1714	24.788	23.2842	32.5451	47.6214	23.5052	18.4232	13.6215	30.4395			7.2436	32.0006	7.6628	4.5311	5.7456	8.4211	19.1549	10.2485	5.8065	7.6515	10.6919	13.4554	7.06	8.6299	15.7557	17.0752	17.2212	18.2609	22.3207
		20.9072	24.3333	26.705	17.4927	25.4633	31.3066	15.8253	17.4485	12.3921	6.4722	17.4664	28.8693	17.28	4.7653	22.0956	28.1052	18.274	24.1187	23.5178	32.8341	45.3797	24.8492	17.9882	14.0583	29.8785			7.4558	30.8403	7.1006	4.6164	5.9643	8.1472	19.4521	10.8623	6.2113	7.7833	10.0567	14.0011	7.3944	8.1154	16.5829	17.5682	16.7244	18.3718	21.5842
		21.8128	24.8244	27.2199	17.8163	20.4939	30.6061	16.0954	17.0015	12.892	7.6568	17.8889	31.5564	17.3572	4.8818	22.0202	26.9455	17.3472	25.5916	22.9959	32.9007	42.717	24.2072	18.6193	14.7376	31.4727			7.7867	29.5021	6.3268	4.5838	6.3689	8.1821	18.452	10.5699	6.1109	7.5489	10.4065	13.3948	7.5462	8.6843	17.1186	16.3726	16.7883	18.8271	21.7816
		20.8934	26.7073	27.3039	17.0069	24.8975	28.9668	15.2403	16.8371	12.6213	8.5065	18.8139	32.5052	17.8409	4.8824	21.9209	26.0402	16.8263	25.822	22.758	32.5702	41.0055	25.5951	19.0552	14.4739	31.0964			8.1343	24.9283	6.4285	4.5394	6.4353	8.3811	19.6759	9.6971	6.3454	8.0006	11.4878	14.3981	7.5281	9.2075	16.9628	17.2901	16.0438	19.2794	22.67
		20.9885	23.6592	27.8148	16.865	26.1399	31.1118	15.3589	17.2408	12.8435	7.9038	19.4604	31.5678	17.5038	5.076	22.0649	25.2716	16.2379	24.7479	22.4911	31.6043	40.388	22.0091	19.7274	14.6872	32.3483			7.6316	25.6664	6.5734	4.3971	6.6108	8.599	18.8626	8.4995	5.8392	7.9977	12.1683	14.1376	7.4889	8.4184	15.8965	17.7841	15.853	19.4826	23.2494
		21.3683	22.7411	28.1972	17.0494	25.8899	31.5664	15.7435	17.2136	13.7536	5.5003	18.6495	33.7441	17.647	5.568	21.9992	24.6948	16.0882	24.6528	21.6715	33.1487	38.4316	23.814	19.2095	14.4063	32.2816			6.1211	27.8195	7.0436	4.3147	6.7931	8.6489	18.6507	8.8408	5.711	8.0173	11.3844	14.2194	7.2502	8.0297	17.01	18.1709	16.6465	19.6382	23.3711
		21.5968	22.231	29.0065	16.9657	25.9219	30.7933	16.2007	17.4086	14.2785	5.5817	19.3819	34.8356	17.7833	5.5495	22.617	25.7884	15.8248	24.1017	21.2289	33.3496	37.5849	23.809	19.2389	14.4651	32.4878			7.9171	30.3666	6.4689	4.5181	7.7519	9.0979	17.8805	9.5215	6.1464	7.3211	11.4573	14.229	7.3863	8.5545	16.1521	17.9012	16.9946	19.6858	23.3612
		22.3772	22.9667	27.7956	17.0348	25.5063	31.8833	15.9381	17.6541	14.53	6.0099	20.1092	34.3718	17.0919	5.6486	22.3688	25.6781	15.2671	23.6153	21.2599	33.243	37.9742	23.9081	18.9723	14.4294	33.2469			9.5842	30.1559	6.4076	4.7415	6.8271	9.5329	18.0132	8.8308	6.5332	7.5497	10.8745	14.6042	7.6582	8.2312	16.0138	16.9165	16.8982	19.6707	23.6675
		23.2336	24.3975	27.211	17.2252	25.1784	32.0907	15.5847	17.9011	14.7594	5.5942	20.162	33.8477	17.1993	5.8814	22.4727	24.5615	15.9745	24.0801	20.8146	34.7449	38.1939	23.2031	19.644	14.2454	34.6336			6.6027	25.7547	6.5417	4.6875	6.5329	9.5952	18.2971	9.1495	6.2655	7.6417	10.9141	14.9881	7.8169	9.1969	15.6905	17.4814	16.8206	20.6637	23.1967
		23.9302	23.9508	25.8053	17.4096	24.073	31.4122	15.5902	18.5266	15.3515	5.5804	19.664	32.6271	16.5185	5.9323	23.1839	23.9102	15.1955	22.5481	20.4174	35.8924	37.628	25.8571	19.6393	14.4198	34.1073			7.1166	25.7437	6.4045	4.7227	6.2289	9.9152	18.6063	8.7244	6.249	7.9178	10.772	13.9092	8.0887	8.3974	16.4979	17.4565	16.4428	21.6202	23.1246
		23.7328	24.15	24.7558	17.9847	24.1448	31.7302	15.4863	18.3709	15.5765	6.4631	19.6944	31.1528	16.8176	5.7979	23.3619	23.5115	15.2058	23.4941	20.0822	36.6551	36.1982	25.5042	19.5781	14.8838	35.616			8.9815	26.6976	6.7613	4.829	6.4793	9.6757	18.7197	8.3762	5.9371	7.9677	11.094	13.5926	7.97	8.8626	16.9862	17.514	17.766	22.4443	22.0034
		24.4068	24.5007	25.0666	18.0145	24.1992	31.7491	14.9826	17.6883	15.4081	6.4673	19.3462	31.1847	16.672	5.75	23.2512	23.1953	15.1766	23.3242	20.4587	36.0047	35.7226	24.5891	19.7237	14.1893	35.8095			9.2096	25.4887	6.9601	4.8188	6.1279	9.8316	18.283	8.1207	6.1518	8.6105	11.3263	13.6568	8.2204	8.872	18.855	17.4288	17.5213	23.2098	21.7589
		25.9863	23.7145	26.174	18.3742	23.9132	30.7818	15.3855	17.7493	15.0102	5.9624	19.3118	31.5488	16.6168	5.4609	22.933	22.4388	15.9286	22.5077	19.8702	35.6737	36.1963	25.4774	19.9989	13.903	33.3228			8.9545	25.7987	7.0165	4.7975	6.5827	10.0248	19.5399	8.2266	6.8073	8.8465	11.9822	13.3549	8.0596	9.3846	17.0324	17.6936	17.019	22.65	21.8333
		25.5844	27.5327	27.0354	18.4339	24.3656	30.8762	14.625	18.3253	14.7677	5.7799	18.8059	31.5833	17.1133	5.5838	22.9561	23.5522	15.4523	22.6365	20.1837	35.6129	33.2714	26.0557	19.8789	13.9583	36.0249			9.2614	26.4117	7.2628	4.8129	6.668	10.6298	19.1659	7.9598	7.0254	8.5	12.387	12.0951	8.5093	8.5956	17.23	16.968	17.0309	21.5223	23.9151
		26.2746	27.0443	28.9367	18.1355	25.043	31.8802	15.0251	17.9578	15.3412	5.9762	19.1984	30.8815	16.9122	5.3816	22.7791	23.9867	15.7121	22.3777	20.5425	36.5379	32.7407	26.3912	20.8327	14.2065	36.1398			8.5357	26.7865	6.995	4.6267	6.8048	10.8722	19.5109	7.6219	7.0385	7.4493	12.3922	12.0764	9.134	7.9664	18.4668	16.5372	17.3249	22.8169	24.1688
		26.5961	26.0186	29.2033	18.8062	25.9397	32.034	15.531	18.2226	15.4667	6.1022	18.318	30.6935	17.4531	5.2107	22.6283	23.9958	15.6723	22.278	20.6135	36.0594	33.7119	26.0899	21.2201	14.1809	35.4554			6.7808	25.408	7.055	4.607	6.6824	11.4933	15.8358	7.771	7.1367	7.3964	12.7644	12.0364	9.0776	6.9266	18.1346	16.1319	17.095	23.0568	25.6863
		27.1337	23.5185	29.9998	19.0895	26.7539	33.1421	16.1162	18.1297	15.8904	6.141	18.899	31.8148	17.5977	5.3466	22.3105	24.3548	16.1279	22.1902	21.126	39.97	34.0809	25.6626	21.421	13.4174	34.1245			6.4262	24.6775	7.1227	4.9637	6.2695	11.826	14.2966	8.2258	6.8636	8.2353	12.8367	12.218	8.8028	7.0082	17.4391	16.9104	17.483	21.9747	24.7088
		26.3212	23.1195	29.8538	19.0162	28.0736	34.2066	16.8186	19.1983	15.7909	6.9748	19.1219	31.857	17.6854	5.3552	21.893	24.5572	16.7452	22.2819	21.1302	39.1132	32.8825	25.1403	21.3906	13.7122	34.5986			6.2734	24.4968	7.1561	5.065	6.2705	11.6566	18.3618	8.1187	6.9214	7.9471	13.3537	14.1052	9.0015	6.844	16.7283	16.9745	17.8912	21.4136	24.3526
		25.4745	22.7232	30.9338	19.3379	30.6148	34.3469	15.7665	18.8452	16.0387	6.997	19.0857	31.1551	17.9377	5.5964	22.2409	24.1307	16.3267	21.6495	21.2203	37.4096	33.3538	24.7319	21.8606	13.2676	37.1244			6.5421	24.8342	6.5945	5.1977	6.2941	11.8675	18.3527	7.7565	7.5169	7.846	12.7361	12.04	9.2288	6.6064	16.8154	17.4667	17.3047	20.8085	25.5638
		24.5284	22.4264	30.6369	19.2974	32.734	33.4732	14.4622	18.7031	16.9786	7.018	19.9103	30.7688	17.3468	5.8551	22.5667	23.8716	16.3193	21.6031	20.663	36.1979	33.4861	24.7772	23.1664	12.6037	37.5033			6.4772	25.5517	6.5464	5.3892	6.1514	11.8298	19.3202	8.2784	7.9449	8.2327	13.6831	11.4617	9.0253	6.5054	17.017	17.3673	17.2513	20.5512	26.3471
		26.283	22.3428	30.6046	18.8979	32.6472	35.4978	13.7227	19.2808	17.6041	7.16	20.5067	31.6828	17.569	5.7636	21.8605	24.8565	16.1217	21.6307	20.1957	35.2121	35.2157	24.1406	25.7246	13.3087	36.8887			6.1691	27.0629	6.3377	5.5018	6.2659	11.785	21.0571	8.4201	8.8886	7.349	13.8813	11.4897	9.5749	6.5214	17.0349	17.7888	17.7281	20.22	25.3911
		25.2564	22.1478	32.204	18.8932	31.5187	36.2331	13.3321	19.9198	18.0436	7.4542	21.4558	32.2725	18.5342	5.9001	21.7515	24.5425	16.6014	21.8401	20.583	35.2943	36.6558	25.1579	25.6792	12.7898	40.4097			6.176	27.3979	5.9871	5.4133	5.8354	11.5874	16.8466	9.056	8.8284	7.5492	13.5165	12.9047	9.4894	5.4418	17.1705	18.0688	18.8149	20.9544	26.7209
		24.7862	22.0317	31.9762	18.9841	31.7966	36.5525	13.8	19.0321	18.6126	7.2518	23.8078	33.662	18.2713	5.9659	21.9675	20.1483	16.8384	21.9251	20.2594	36.2476	37.9822	24.8664	24.6968	12.8579	37.7437			6.3101	27.2556	6.1161	5.5676	5.7329	12.3752	19.7584	10.0698	8.6301	7.1801	14.2402	12.7955	9.032	5.8802	17.0752	17.904	18.9006	20.5382	21.5741
		24.2612	20.5675	33.1596	18.9234	32.8885	36.6299	13.7547	21.3949	19.3759	7.5607	23.3468	36.3265	18.0097	6.2208	21.9333	18.0676	17.0663	22.1337	19.3652	36.6223	37.8934	24.6397	25.6673	12.909	37.9183			5.8651	27.5681	6.1796	5.6907	5.8564	12.1951	21.1444	10.5906	8.3945	7.168	14.5878	13.1695	8.4386	5.9491	16.4832	18.3343	18.7988	20.7066	21.3083
		24.8547	20.0705	33.6973	19.055	32.102	37.765	14.4483	19.7179	19.709	7.8995	24.3225	35.705	18.2736	6.4953	23.0531	19.3564	17.0823	21.9185	19.6172	37.5254	36.7045	24.8022	28.6849	12.7216	38.6701			5.4314	27.7409	6.3166	6.0731	5.5866	12.1702	21.3411	11.6038	7.9897	7.8486	14.0812	13.4919	8.4998	6.055	16.6903	17.8715	18.3705	21.3377	21.2958
		24.0556	21.0453	35.4687	18.9962	31.3608	36.7366	14.3108	20.9248	20.2284	8.2749	24.4909	35.6393	17.9563	6.1177	24.188	20.678	15.2151	21.51	20.4264	37.4391	35.3357	24.3512	28.472	13.1691	40.2618			5.289	27.8255	6.5131	6.4638	5.2732	12.3652	21.3934	12.4227	8.7855	8.0985	15.1665	13.4613	8.6799	6.0965	16.5276	17.9714	19.8059	21.7251	24.5061
		25.6091	21.2046	37.3828	18.7166	31.492	36.388	13.8962	19.8002	21.1824	8.5012	24.3766	35.7763	18.3387	6.4492	24.6219	20.9144	15.3825	22.677	21.0361	36.2687	31.9165	25.6264	30.0737	13.831	37.0289			5.2992	26.9111	6.4907	6.1494	5.4158	12.0349	21.9305	12.9185	9.1847	7.63	14.901	13.2355	10.3826	5.4842	17.052	17.0206	22.4195	21.5605	24.2305
		23.8136	22.1977	38.2937	18.7927	31.6518	38.8086	14.0042	19.2304	21.2025	8.6319	24.3522	35.8248	18.6492	5.6666	25.8286	21.285	15.9325	23.132	22.1653	35.1654	31.8065	26.6362	30.7712	14.0344	37.8382			5.5198	28.2582	6.3537	5.9777	5.5248	11.6971	20.4327	13.6779	8.7634	7.6182	13.6005	13.0752	8.0872	5.6072	17.7161	16.9014	25.0861	21.4986	22.5606
		24.8762	22.4152	38.4045	19.5533	32.1747	39.5078	13.3501	20.0945	20.8777	8.5071	24.6277	36.0437	19.6034	5.8786	27.2091	21.8387	16.5898	22.583	22.6531	34.6117	32.4212	26.5131	32.2364	14.1977	37.014			5.346	27.2249	6.4255	5.8165	5.1744	11.7815	16.1286	14.211	8.9391	7.6653	13.9277	13.3094	11.4024	5.8005	18.6758	16.9042	27.5583	20.1776	22.3216
		25.0672	21.4719	38.6229	20.3094	32.6498	38.2924	13.9057	21.168	20.2109	8.4019	24.4464	36.1163	19.9247	5.8962	27.4903	22.1012	16.8655	21.7559	21.2501	35.2882	39.0114	26.9085	33.75	14.1987	38.0105			5.619	28.0785	6.6971	5.7113	5.1217	11.6948	15.851	15.6511	8.8187	7.8981	13.2556	13.5121	10.7556	5.5013	19.0105	16.6985	26.1072	18.6545	21.7935
		25.7931	21.5997	38.8323	20.6441	32.8512	36.2396	14.2877	22.2676	19.6303	8.7472	24.8536	37.125	21.6283	6.1607	27.1637	22.4301	18.4331	21.8459	18.8809	36.4226	37.4322	26.2787	34.2	14.2607	39.241			6.1069	29.7426	6.8996	5.6761	5.0869	11.4297	17.6421	16.2816	9.8125	7.8611	12.824	14.0604	12.7719	6.0309	18.1996	16.3272	23.019	19.9701	20.4942
		26.2185	22.018	37.746	20.8416	32.7045	37.125	14.319	22.2998	19.6022	9.0297	25.1234	37.2482	22.3382	6.2199	27.0768	22.5854	17.3086	21.6751	18.7334	35.7929	37.6059	24.6546	36.3621	13.5309	39.2949			7.462	31.1359	7.0401	5.9971	5.4048	11.2962	19.1628	16.2745	9.8792	8.0075	12.4955	14.8525	13.025	5.6671	18.7703	16.9727	21.7561	20.241	20.9554
		27.523	22.7085	38.3137	20.7751	32.0979	38.1654	15.9954	21.2827	19.232	8.8879	24.5848	37.8814	22.4746	6.4449	28.0316	21.3633	17.3711	21.7007	18.338	35.5825	38.812	25.3036	37.8813	14.2724	39.1139			7.87	34.2705	6.9012	6.0862	5.478	10.9491	19.3814	17.0665	9.6766	7.6447	12.4408	14.9441	13.0042	4.9158	18.182	17.4737	20.4237	19.2614	21.0078
		28.4783	22.862	38.5157	21.018	31.1188	37.6171	16.0799	21.6251	19.6718	8.3497	24.0721	37.5249	22.5807	6.606	29.6683	19.2616	17.0692	21.745	19.0137	33.8251	41.2852	25.7071	37.3128	14.4733	36.682			8.0951	33.6035	6.96	5.9376	5.4921	10.6944	20.6279	18.3342	9.4493	6.964	12.6631	15.8468	12.0096	5.4454	18.2435	18.9195	19.636	20.5429	19.795
		29.1308	23.8516	39.264	21.2581	30.7342	37.9686	15.9925	22.4056	20.1527	8.6468	23.5508	38.2014	22.9334	6.6123	29.6322	21.6293	17.4459	19.1706	18.569	33.1069	43.0326	27.9997	46.4353	15.1459	38.8609			9.372	30.6652	7.0982	6.2091	5.7161	10.5825	19.842	19.7126	8.7324	6.6881	13.3555	16.5521	11.218	5.3793	18.0996	17.1228	19.2078	19.9941	20.3409
		28.4	24.6456	39.4644	20.6016	30.2024	37.0554	16.2718	22.614	20.4107	9.3	25.0985	40.042	23.3398	6.8028	29.7266	22.0008	17.3271	20.3379	20.0089	33.9874	42.9709	28.6833	49.4215	14.7151	37.1606			8.3583	36.0909	6.9061	6.449	5.8597	10.4641	20.5089	20.9959	8.2139	6.9303	14.6782	14.4356	10.4568	4.8924	17.6486	18.0538	20.6771	19.9223	20.5756
		28.9026	23.5733	40.145	19.9333	29.3894	37.5024	16.2013	22.0955	20.6674	9.115	21.7628	42.8983	23.2462	6.8797	29.8474	22.0634	17.3092	20.6058	19.7325	34.0286	43.5709	28.6739	48.6176	15.2472	36.0741			8.4106	28.6428	7.2786	6.5883	5.642	10.393	19.5938	21.4503	9.9578	6.6454	14.0467	14.0261	10.2432	5.1576	17.1552	17.8456	21.7379	20.487	20.1889
		29.7619	24.8405	39.9962	19.8418	28.737	38.3701	16.4134	23.0777	20.3784	8.7781	21.9703	44.1159	23.0708	7.0553	29.6183	22.6638	17.1123	20.6802	19.5801	34.3485	42.4692	26.8683	46.6456	15.3359	38.6297			8.9727	30.1135	7.7426	6.6127	5.6939	10.8099	19.4104	21.3058	8.9991	7.1758	15.0247	14.526	10.007	5.2543	17.2539	17.1386	21.9689	20.8588	20.3532
		28.3632	25.0318	40.2249	19.7254	27.7225	36.6938	15.9313	21.8716	20.7751	8.8164	25.2902	45.0879	23.4281	6.5405	29.5055	22.8765	17.8743	20.2065	20.0032	35.5429	41.4451	23.6886	43.008	15.8098	40.0375			10.4017	30.9183	7.9956	6.5656	5.466	10.8336	21.1436	21.439	9.9729	7.555	13.1316	13.5289	10.4124	5.3373	17.5712	17.7606	22.2821	20.8783	20.5478
		27.5317	24.0785	40.0603	19.0895	26.7597	34.2914	15.9223	22.0629	21.3451	8.8913	24.9161	47.1335	24.4616	6.5291	29.5991	22.5607	17.5789	20.0798	19.969	36.6177	40.0449	24.105	39.6636	15.3954	40.5239			12.1422	35.5877	7.7661	6.6836	5.5627	10.5176	20.6803	21.5226	9.3874	7.2198	13.5393	14.2638	9.703	5.7135	18.1516	18.3728	22.8152	20.6829	19.8257
		27.8615	23.9327	40.6216	18.7475	26.3865	34.0738	16.3367	21.7241	21.2605	9.191	22.7628	46.6626	24.7517	6.5481	29.7137	21.9322	19.9245	19.299	20.0947	37.123	41.5429	24.1839	41.5454	16.0618	42.1807			13.0578	31.8827	8.0725	6.65	5.3976	10.879	19.0995	21.4701	9.3486	7.2562	13.6817	13.902	9.4577	6.3957	18.2774	17.9652	22.6551	20.7435	20.0221
		31.0159	23.2045	40.9437	19.3268	25.9956	34.2084	16.2842	21.8346	21.0002	9.5086	22.7386	52.3508	24.2366	6.6754	30.0169	22.0014	18.8055	19.2919	20.1783	38.1743	43.4461	24.7036	41.8848	15.9768	45.04			11.3417	33.3141	7.4377	6.7047	5.2176	11.3093	21.8104	21.1827	9.7335	7.179	13.8125	13.4108	9.2974	6.56	18.1367	17.675	22.0324	20.6271	20.0839
		32.0798	23.4957	43.6273	19.4725	25.9167	34.1522	16.2091	22.3976	20.76	9.8573	20.8222	48.9615	23.8185	6.6819	30.2707	21.2092	18.1531	19.4495	19.9452	38.7846	46.8336	24.6948	41.6965	17.0284	43.8606			11.2193	34.1171	7.5172	6.7506	5.2863	14.5443	21.0974	21.1796	9.9159	7.3055	13.1864	13.771	9.0971	6.1005	18.4357	17.8127	20.3929	18.7956	19.6757
		32.561	23.638	43.9012	19.412	25.7689	34.4538	17.3605	23.2711	20.1087	9.955	24.5032	48.7446	23.0513	6.5737	30.7538	21.4514	18.2454	19.2538	20.3725	37.5936	47.0787	23.8491	42.0417	17.5517	45.7309			11.0575	35.8506	7.7368	6.5664	5.2014	12.6871	21.9677	21.2826	10.0194	7.3941	12.5615	13.1719	8.8928	6.2355	18.2353	18.4751	21.6508	18.4473	19.5514
		30.801	23.7246	44.1091	19.64	24.3984	35.5737	17.7503	22.8428	19.1194	9.9292	22.3089	46.3596	22.8242	6.5019	31.7313	21.1126	18.4319	19.2029	19.9626	36.4549	45.9684	22.7844	41.9747	17.5013	45.1209			11.0667	36.1036	7.5578	6.5397	5.1794	12.4952	23.2968	21.6717	9.9808	7.2429	12.4723	13.2566	8.8464	6.5705	18.1157	17.9231	22.9787	18.4826	19.1811
		30.7951	24.439	44.5441	20.7033	22.4077	36.809	17.6691	22.317	18.742	10.1463	22.2615	47.4319	22.6995	6.4508	32.3552	21.8861	17.802	19.6024	19.4	35.6443	44.7362	23.5843	39.2102	17.3932	45.1857			11.3588	36.9526	7.4374	6.6386	5.3114	14.4043	24.2657	21.9997	10.1244	6.5973	12.8264	12.3954	9.4662	7.0459	18.5849	16.9797	25.6743	17.6278	19.9259
		31.1513	23.9783	44.9487	21.9937	23.4777	37.9145	17.7501	22.7923	18.23	10.4135	23.3463	47.4381	23.3186	6.59	31.253	21.8436	17.5776	20.0372	18.9975	35.8671	45.7868	23.4964	38.0587	17.5599	45.492			18.5167	37.3401	7.769	6.7268	5.543	12.112	25.6183	21.4192	9.9273	7.0147	14.9078	11.9976	9.4941	7.6237	18.5172	17.0784	24.3714	19.7354	20.5676
		31.2908	23.8633	46.2955	21.9551	23.5832	38.0286	18.0085	22.5648	17.3005	10.4643	23.0981	51.2215	23.3722	6.5109	30.558	20.9457	16.8657	20.1915	19.367	35.9709	47.3266	23.6855	37.1745	17.9934	46.8973			17.3843	37.0575	8.291	6.9957	5.8819	12.7894	26.3662	22.1748	10.1174	6.9912	14.8249	12.023	9.9322	7.893	18.663	17.5741	22.5429	20.4543	21.3589
		31.2752	23.8982	46.4078	22.2506	22.002	38.7799	18.2068	24.2266	17.7516	10.4256	23.0703	49.0829	23.4584	6.6456	29.4805	21.687	17.3195	20.4289	19.8233	35.3414	45.9579	24.0158	36.2891	18.455	47.9024			12.8686	37.2115	8.2465	6.9841	5.7494	12.0803	25.6713	23.0242	10.0839	6.8184	15.1105	12.1343	10.1467	7.4971	19.3065	18.421	21.3209	20.8637	23.1727
		31.7331	26.5712	46.3696	23.0293	21.9292	37.4385	18.6769	24.7343	17.5445	10.6533	22.7904	49.4887	23.1262	6.7116	28.3651	20.8078	19.5031	21.1096	19.8218	35.5558	46.0709	25.7131	34.674	18.6578	46.6265			12.2649	36.9405	8.1805	7.3279	5.7983	12.0967	26.5816	24.1593	10.6594	7.0764	14.9787	12.1853	10.2505	8.1078	18.8203	18.437	20.9726	20.7128	22.8071
		33.7371	26.1433	46.8978	22.9253	21.7734	37.4437	19.3924	25.1479	17.3836	10.4605	25.8966	49.2799	22.9216	6.4374	28.443	20.4828	21.0697	21.2642	20.4244	36.1268	45.3873	25.2416	33.4682	20.4541	47.1571			12.318	36.561	8.2096	7.4887	5.6035	11.7198	27.1465	25.1919	10.5504	7.23	14.6795	12.6375	10.4023	8.7523	19.2222	18.4334	20.7531	20.9934	22.9604
		34.3874	24.264	46.5883	22.8925	22.6674	36.8155	19.1287	23.67	17.6732	10.4678	23.3186	50.1619	22.8754	6.2246	28.7815	20.7264	19.2017	20.9644	21.0499	36.7613	44.5149	24.8174	34.4257	21.095	48.4103			12.973	36.2074	8.2343	7.7376	5.2787	12.1181	26.6402	25.9525	10.7491	7.1732	16.6278	12.8456	11.0953	9.2553	19.9748	19.6842	19.6557	19.4991	23.8312
		33.7079	24.9644	47.3941	23.0624	24.0793	37.6089	19.8951	21.1865	18.058	10.6613	23.6233	51.5644	22.6577	6.98	28.9371	21.3003	18.382	20.631	21.7736	35.7057	44.5097	24.0923	34.3125	19.2903	48.2221			12.5424	36.7717	8.283	7.8074	5.4557	11.4964	27.1805	27.3251	11.1705	7.2205	16.7855	12.7386	10.7887	10.3749	20.3679	20.5248	18.9194	18.7642	23.9077
		33.4388	24.2561	47.5878	23.8385	22.9536	38.2719	20.0477	22.4166	18.2822	10.9076	24.5284	52.6283	22.522	6.1972	28.28	21.731	17.9364	20.0561	22.3067	35.4565	44.4563	24.3937	34.8674	18.8839	46.1737			14.1878	37.0257	7.897	8.3702	5.4441	11.7234	25.236	28.2696	11.0765	7.3	18.1025	13.281	10.5772	10.5751	20.5779	17.4948	19.4572	17.3562	23.7317
		33.6257	24.7822	48.491	24.5413	23.4475	38.3396	20.3525	26.3056	17.9912	11.3891	24.8786	49.4666	22.5732	5.9056	27.8066	21.4515	17.1044	19.8411	22.5142	34.3905	45.5039	24.2574	35.9109	20.4692	46.0884			13.7202	36.9644	8.0854	8.3111	5.4039	11.4773	29.9983	29.515	10.8786	7.0383	17.6639	12.9242	11.0175	10.7073	20.4628	16.9431	18.128	17.8168	22.9314
		32.8197	26.2234	49.6395	25.0408	23.3904	38.7601	20.6015	25.9701	18.2806	11.7389	24.353	50.3983	22.539	5.8512	28.686	21.0285	16.0427	19.5683	23	34.2159	45.7035	24.701	36.2698	21.4569	46.4729			13.8832	37.4621	10.7856	8.3937	5.2088	11.9103	29.714	29.5278	11.0791	7.1731	17.3855	13.2555	10.5198	10.0568	20.3755	17.9622	17.8688	18.32	23.4489
		31.1599	27.2516	50.7654	25.9232	23.2844	38.6415	20.8638	27.6597	18.9002	12.1531	23.6983	50.8803	22.6873	5.7627	29.515	20.818	15.7683	19.5869	22.9332	35.4522	44.8333	25.521	36.4972	20.8421	45.2931			13.3189	37.3027	7.9904	7.8813	5.0733	12.2651	29.1128	29.4599	10.981	6.6697	18.1495	13.0469	10.7295	9.0827	20.4821	20.7267	18.6	18.1468	24.6057
		31.134	29.0806	53.6064	25.6997	23.6085	39.424	21.1154	27.1383	18.7279	12.4805	23.5888	51.2005	22.1309	5.6662	29.2264	21.7118	15.1244	20.1133	22.4404	34.746	46.2583	25.1983	36.998	21.6801	44.5477			13.1934	36.3292	11.0068	7.4328	5.0244	12.5228	29.4937	29.1537	10.8858	7.0076	17.6079	13.1053	10.8434	8.8704	19.8862	19.2264	19.117	19.02	25.8328
		31.0011	30.3681	54.8449	25.1503	24.3854	40.4675	21.8284	28.0405	19.0823	12.628	23.4009	50.6739	22.8287	5.6258	29.4942	21.695	15.5204	20.2891	22.4988	35.5064	45.6104	24.9488	36.5837	21.3833	43.8998			12.6865	37.6979	9.4242	7.3077	4.8119	13.3167	32.4033	29.1266	10.9691	6.8735	16.4883	13.8052	10.8538	9.3735	19.6007	19.5161	20.1743	18.5497	28.2741
		32.3231	30.6693	56.8104	25.272	22.9403	40.7397	21.1806	30.3638	19.9483	12.6094	22.9085	50.1455	23.7381	5.5236	29.6962	22.3755	15.342	20.3321	22.4427	36.1941	45.4171	24.8241	36.5774	21.8718	46.7972			12.3059	38.3208	9.8606	7.4903	4.75	13.8412	30.1765	29.1272	10.8333	7.2853	16.5363	13.8006	10.171	10.3219	19.7936	19.172	19.9791	17.2615	29.8767
		32.663	31.955	58.8625	25.919	23.2957	40.4805	21.6552	30.3927	20.5591	12.5049	24.752	51.7943	24.3246	5.5438	30.4357	24.1939	15.5376	20.3475	22.7271	36.9132	44.8855	25.2878	37.4336	22.6242	46.4866			12.1186	39.3976	10.1374	7.5089	4.6082	12.9777	29.9762	28.1212	10.9812	7.3485	16.691	13.9572	10.365	11.8228	19.411	19.3742	19.8961	18.1025	30.2038
		32.6759	33.1169	58.5675	25.1342	24.8388	40.0861	22.5185	31.0042	20.335	12.3429	23.329	49.1852	24.9967	5.3055	31.6992	25.5944	15.0206	19.9787	22.9133	37.492	43.759	26.3296	38.4643	21.2567	47.4304			11.7366	39.3457	10.6234	7.2094	4.6312	13.1889	35.517	27.4383	10.9823	7.5817	16.8903	13.7588	10.2045	12.991	19.1973	18.6453	21.6105	18.2154	31.1478
		33.1904	34.3064	58.5127	22.8488	24.656	40.165	21.7808	33.1341	20.1537	12.7217	25.0013	48.4121	25.5234	5.6307	32.4497	26.357	15.0208	19.7628	22.9179	38.6872	45.2669	25.8699	37.9317	20.7803	47.4259			11.2735	39.9755	11.2648	7.1505	4.7528	13.1441	35.5327	28.1448	11.1102	7.1617	17.2756	14.3598	11.5531	12.4188	18.9966	19.5923	22.2777	18.7808	31.4412
		32.6345	34.8807	57.1701	21.3119	23.9863	40.1992	22.2635	34.4425	19.8915	12.8454	25.3238	47.9644	27.0005	5.2662	33.0349	27.2447	14.2541	19.7645	22.6515	39.5227	44.5699	26.1864	37.5399	20.9468	47.2401			11.2844	41.7594	12.0442	7.2479	4.7317	12.7924	38.2509	29.777	11.26	7.7736	17.1812	15.1703	10.7968	11.4636	19.4297	20.7783	23.7397	18.0072	32.1587
		34.1956	35.6963	58.1269	22.2089	23.1949	40.6419	22.6425	30.4888	20.1192	12.5294	25.5201	49.3549	26.6005	5.3853	33.2192	28.4879	14.7038	19.5806	21.9931	38.4092	44.8726	26.6475	41.0578	20.73	48.1874			11.298	45.107	10.9482	7.165	4.7809	12.7938	35.1822	29.7301	11.3808	6.924	17.0895	14.8032	11.2618	10.409	20.3043	20.6677	23.1924	18.352	32.1087
		35.435	36.3783	56.2631	23.4091	22.2784	41.2902	23.1137	34.3399	21.8067	12.7967	26.6678	51.3804	26.0296	4.8766	32.6691	28.61	15.0685	20.0918	22.1603	37.811	44.7081	26.4449	41.8042	20.3181	47.0575			11.138	46.3998	11.2564	7.2961	4.7743	12.7586	39.4517	30.4895	11.352	7.2785	17.0442	14.6507	10.7344	11.6709	20.7381	20.4403	23.6661	18.9052	30.4354
		33.3748	36.2072	56.7942	22.9183	23.086	41.9052	22.9855	35.0232	20.7573	12.8753	27.0253	48.5185	26.0933	4.8894	32.6831	27.6847	15.4003	19.9812	22.5537	38.4567	45.203	26.1147	37.8617	21.3301	46.6715			10.8797	45.5301	11.9292	7.3713	4.9733	13.8274	40.0229	30.1379	12.5177	8.9933	17.1989	15.1335	11.316	13.235	20.848	20.2592	22.784	18.1993	30.3778
		29.0655	36.1933	56.6853	21.562	23.4526	42.6666	22.0623	34.7032	24.4692	12.2899	27.5174	47.882	26.1021	4.538	32.5226	26.0916	16.2758	20.1398	24.2076	37.5657	45.8996	26.5146	39.7831	20.866	48.5251			11.8606	47.602	12.1294	7.1665	5.4198	13.5593	42.1862	31.3862	12.7131	8.3757	16.9852	14.9868	11.6316	12.0426	20.319	20.7123	23.3516	19.5946	30.9906
		33.8146	37.0213	56.2559	20.7418	22.5373	43.0199	21.2209	34.3659	23.3334	14.0475	28.302	51.1152	26.4996	4.8339	32.9367	25.774	17.1819	20.3632	24.1761	38.5972	45.5621	27.2843	38.1923	20.5523	50.4582			11.1004	48.3347	11.8182	7.0167	5.2895	13.3557	42.876	32.844	12.4005	8.2101	17.3202	15.4957	11.0215	11.9027	20.0327	20.5065	23.7296	19.9794	30.4262
		31.7889	38.2762	56.469	20.2195	23.0954	42.925	21.592	32.47	22.8151	13.0889	27.7801	51.4263	27.3683	4.6275	33.0458	24.539	16.7024	20.9602	22.816	40.3312	44.1118	27.0451	38.1538	20.4031	49.4263			11.2015	48.8425	12.1335	7.0531	5.6134	13.8245	44.5814	34.3651	12.1046	8.6345	16.6541	16.1774	12.0252	12.5673	20.8	21.2981	22.6341	21.4874	30.6373
		32.1986	38.6758	55.7005	19.3489	22.7574	43.4211	23.4776	34.2878	22.8996	14.8394	27.9862	49.7546	27.279	4.9457	33.398	21.9114	16.5331	20.7513	21.6428	40.8276	43.7342	28.3174	36.673	20.5988	49.6513			11.3985	49.9346	11.7134	7.1632	5.6825	13.9801	41.3654	32.5893	12.5418	8.2379	16.3087	16.4794	11.951	12.0019	21.0451	20.8327	23.0755	21.3236	30.8658
		31.915	38.8338	54.0276	19.1249	22.3556	44.3695	22.8839	34.9186	23.6072	15.1171	26.8646	50.8499	27.9502	5.1319	32.9054	20.9461	15.4164	20.5463	21.0255	40.337	44.8594	28.1261	37.8109	20.5101	49.8088			11.9395	51.3868	10.9481	7.3222	5.7947	12.6556	42.6954	32.1288	13.0698	8.4466	16.6765	17.6734	12.0493	12.5347	21.7006	23.1012	23.1646	20.2003	30.8343
		31.9156	38.7593	54.4709	18.6813	22.0273	44.2684	23.169	36.0677	23.2123	15.2844	28.2458	57.57	28.0738	5.2214	32.4277	22.9788	17.4159	20.6742	21.5377	40.8732	43.8568	27.8285	38.1052	20.1475	50.8835			11.8719	50.7667	10.7202	7.4217	6.1917	12.8898	45.8833	31.2629	12.8537	8.96	17.5071	18.2821	12.1331	11.2549	21.4214	23.9169	22.5844	19.6308	30.8451
		31.3145	39.0228	56.3632	18.593	22.6527	44.8857	22.9912	36.6138	23.099	15.678	29.8169	50.241	27.3944	5.2109	31.9717	20.9049	16.7699	20.3417	21.4146	40.5414	42.7349	28.234	40.5481	20.0181	52.6231			11.9014	49.7883	11.3177	7.2518	6.5679	12.5446	46.7607	30.346	12.4637	11.5512	16.2762	18.6848	12.4678	11.5328	20.6514	23.6082	23.385	19.8563	30.0424
		30.9951	39.02	57.6852	19.1351	23.4599	45.3228	24.6887	38.1994	22.8746	16.4306	30.1244	49.4691	28.8923	5.371	30.898	18.1313	16.8804	20.5496	21.3667	40.8809	44.0406	28.073	42.2248	18.1172	52.159			12.051	49.8773	11.991	7.3761	6.7394	12.6107	46.8518	31.3042	13.1858	12.8136	17.1101	19.2601	13.5075	12.3208	20.6971	23.6009	23.0524	19.6966	30.2281
		30.7575	39.529	59.5601	19.5682	22.9637	45.9253	23.5651	40.4585	22.5097	16.4632	29.7788	51.6202	30.2645	5.2321	30.5898	21.4923	17.2455	21.0014	22.1742	39.842	43.9395	28.0345	37.7747	18.1415	49.5145			12.756	52.1975	12.3406	7.5687	6.7539	12.485	48.3822	31.214	13.2802	12.6136	17.6857	19.5425	13.1722	10.8992	20.0474	22.6117	22.0618	20.2658	30.5645
		32.0896	40.2892	61.367	19.9349	22.7879	47.6879	25.4715	39.3238	22.092	16.2525	26.508	50.6608	30.8973	5.0361	31.0039	20.9123	17.409	20.9832	23.4622	38.4188	44.0965	29.3005	37.6648	18.5986	50.0327			13.3945	52.3688	13.0421	7.3462	6.7245	12.4961	47.1944	32.3767	16.9367	16.3181	18.5909	19.675	13.9853	11.6328	19.5255	21.7153	23.0842	19.7512	30.2408
		31.2174	41.042	63.2627	20.4878	21.8338	51.8082	24.5962	39.2394	26.5022	16.885	26.4438	50.6977	30.9971	4.9131	31.0886	20.8642	17.7436	20.8826	26.0763	36.1588	42.8543	29.5419	37.9964	18.1692	50.6441			13.7136	51.7532	13.475	7.3201	6.281	12.5478	48.0821	32.1853	18.8833	18.2254	18.3774	19.6499	14.1496	11.5078	19.3855	22.025	22.0002	19.9125	29.4722
		30.7186	42.1742	62.8345	20.6795	21.0288	54.8109	24.3146	39.7115	24.8693	18.1201	32.7267	53.4769	30.682	4.8799	31.3828	19.683	17.2206	20.6511	27.6656	36.4577	43.6124	28.9584	41.4316	18.5676	50.0693			14.0553	49.7941	13.3013	7.2875	6.0988	12.5672	49.5904	32.0359	14.0615	18.7659	18.1591	19.8359	14.5688	12.3105	18.7839	22.1345	22.4288	19.753	29.0516
		31.546	43.3049	65.1919	20.882	23.6399	54.5556	23.3343	40.3143	25.5739	18.6881	33.3945	53.557	30.122	4.5813	32.1766	18.8436	16.8472	20.2454	27.4152	36.8153	44.9123	28.742	43.085	18.6151	51.2437			14.4363	49.2472	13.8448	7.8165	5.9558	12.4069	46.3987	33.0375	13.4548	18.8274	18.6144	20.1175	14.9525	12.5296	17.7238	21.7142	23.1973	20.1649	29.0965
		31.2073	43.4198	65.5315	21.061	24.3804	55.196	29.5145	42.8765	26.5509	19.3212	34.3661	56.5831	29.709	4.4686	33.2842	18.8037	16.5849	20.4155	27.7516	38.2485	44.2743	27.4096	42.191	18.7994	51.355			14.8101	49.2555	13.3406	8.1062	5.6758	12.4485	46.0649	34.0242	13.2655	25.429	19.05	19.7032	15.0374	13.5598	17.406	22.818	23.1432	21.0121	29.5894
		29.7723	43.8109	63.5223	21.2424	21.6261	55.6841	27.3566	40.7869	27.8875	21.5309	33.6372	57.5104	30.2296	4.5427	33.5826	20.0518	17.043	20.4362	28.4526	39.0191	47.0971	27.4777	42.2578	18.7857	49.8535			15.4415	49.6564	13.9936	7.5028	5.8169	12.4809	46.6506	34.4537	13.7624	20.7694	18.3175	19.6722	15.2592	13.1116	18.3637	23.2373	24.3942	20.8173	29.3793
		29.2334	44.1542	61.3335	21.336	21.6234	55.2215	24.351	40.3002	28.6607	19.443	34.7189	57.8021	30.8044	4.6244	34.892	20.5577	17.3962	19.9622	29.1215	39.7053	47.3237	26.1691	40.2047	18.6088	50.5263			16.3514	50.2567	14.7214	7.4549	5.4082	12.5163	47.6111	35.2592	12.5374	20.9677	18.1715	20.4806	15.7843	13.3716	18.2401	23.5818	25.1076	20.8221	28.9613
		28.3143	43.5417	61.7059	21.4606	21.8463	54.6521	24.1421	43.4958	29.1251	18.2153	34.8295	53.8645	31.0074	4.7421	34.5176	20.133	17.9127	19.9372	29.3493	40.1129	50.2565	25.8429	37.8528	18.3555	53.4878			16.9051	51.113	15.3575	7.4016	5.1256	13.0683	49.0928	36.1959	12.6424	21.9793	18.1667	21.0952	15.968	12.559	17.9372	22.8305	26.2678	21.1224	29.3359
		26.2206	43.7666	60.4608	21.5654	21.4538	55.0312	23.9937	44.6185	27.4403	19.7294	33.7422	56.2695	32.0165	4.7858	33.8261	21.1243	17.2218	20.563	29.837	39.4075	46.8251	25.8657	38.3209	17.1998	54.2399			17.6687	51.6862	14.7717	7.4309	5.3643	12.3321	50.1911	36.7061	12.1602	24.5174	18.8363	21.3081	16.795	14.3281	18.0543	22.285	28.1442	21.4102	30.1712
		26.9412	44.452	57.9635	21.0728	21.2114	55.1823	24.7579	44.478	29.7455	19.6603	34.4665	54.3483	32.2381	4.8856	33.2216	20.8541	17.6268	19.8555	27.894	39.8707	43.4048	25.7372	40.5952	17.0383	53.978			17.361	53.636	14.2576	7.1301	5.6278	11.6422	51.5828	37.3812	12.4196	16.2718	17.2683	21.1571	16.9764	15.2974	17.8469	23.3652	29.0272	21.8676	30.3975
		26.5878	44.3707	58.7932	21.3886	21.2075	54.5482	26.0176	43.0334	32.0911	20.3797	33.4906	53.6849	32.1034	4.9523	33.4542	20.2567	18.0599	19.354	28.8148	38.8757	43.3641	24.7819	41.4061	17.7636	53.0974			16.8352	55.2793	13.8235	7.305	5.8603	11.7005	53.9042	37.3407	12.5461	21.9832	16.5913	21.7438	16.7224	15.6534	17.705	23.97	28.373	20.969	30.0183
		26.1338	44.324	60.4648	22.7637	20.7956	54.1734	25.7478	43.5494	33.3	21.1398	33.0652	54.4242	31.5465	5.2492	33.5312	20.1616	17.9321	19.2107	29.1016	37.8959	43.8526	24.1534	41.4684	18.3283	53.5886			18.0461	55.9711	13.2536	7.407	5.8659	11.6534	55.053	38.4786	12.1991	22.787	17.1836	22.9179	17.6736	15.4593	18.0163	25.5153	27.0266	23.7803	30.4962
		26.9457	45.0086	61.995	23.0941	20.6269	52.4048	25.6894	42.6684	30.7991	21.8174	34.0206	56.947	32.0797	6.7776	34.2969	20.0791	18.2292	18.6921	30.6609	38.336	45.0019	23.9239	44.0205	18.6588	50.4154			18.9286	55.5166	12.0941	7.3831	5.8627	11.7758	56.2825	38.9106	12.1375	22.3804	16.5049	23.7161	17.9984	15.1955	17.8192	27.8831	24.9488	25.3171	31.1641
		35.2874	44.9389	62.1508	22.4289	21.2318	53.1752	25.8538	43.5169	30.5424	29.0996	33.5645	67.3943	32.4345	7.487	34.6334	20.0009	17.5146	19.1731	30.5867	38.6283	44.5152	24.1254	45.8562	19.0013	51.2527			19.7974	54.5681	11.3548	7.5255	5.9812	11.6088	58.4882	38.6563	12.537	22.1147	17.9512	24.1082	17.6821	15.9732	17.8855	30.7828	23.6601	26.5063	30.5401
		27.8048	45.1528	61.1826	22.2614	21.3762	55.3572	25.4201	42.3777	30.0215	22.5038	33.6727	55.9386	32.0796	7.0418	34.5146	19.7944	17.7386	19.0311	31.0504	37.8932	45.3853	24.1011	43.2495	19.8654	49.7983			20.5496	53.5173	10.8328	7.6677	5.9786	12.0557	58.7868	39.3262	12.7917	26.2698	17.6546	24.4176	18.04	18.1321	17.8805	33.2094	22.9582	27.5131	30.2747
		25.0358	45.2331	61.5974	22.1159	22.0604	55.5446	25.8772	42.8918	29.522	23.3816	32.7655	55.4193	31.8344	7.4361	34.4183	19.5876	17.5809	19.0804	30.7016	38.6052	44.5369	26.4534	42.1147	19.4632	52.6709			20.5582	54.9383	10.04	7.9647	5.8266	12.5774	59.3149	39.7682	11.8739	27.4596	18.7182	25.1628	18.6431	17.5958	17.0559	32.9233	23.3311	28.7518	31.0763
		24.9653	44.7904	62.6998	21.6918	22.8943	53.5161	26.7531	43.6265	29.0158	23.1787	32.962	55.2441	32.1595	7.6489	34.5917	19.3149	18.3653	19.5562	29.4042	38.3997	45.2948	30.7441	43.3749	19.9844	53.5162			20.5654	56.0203	9.2476	7.9688	5.9235	13.0791	59.5612	42.6524	12.7173	25.3895	20.4694	25.1371	19.0027	18.1744	16.9475	32.9683	22.511	28.818	33.4286
		24.6384	45.7444	64.4347	21.9833	23.984	52.984	27.198	43.6226	29.3496	24.0727	33.4467	55.1159	31.529	7.872	34.3677	18.8393	19.4294	19.9363	28.4362	38.3426	44.6291	32.9838	46.4	20.8402	51.0201			20.8734	56.3178	8.8512	8.2145	5.9921	14.0911	60.5961	40.9989	12.7727	28.5012	26.3973	24.7428	18.4912	16.7713	16.7267	33.2132	23.202	27.5096	34.7592
		24.1491	46.2036	66.3278	22.2034	24.9961	53.1223	26.8391	44.2175	29.2102	26.5179	34.4691	54.7901	31.9302	7.7932	33.51	19.2149	20.5859	19.6326	28.9017	39.3027	44.1664	30.287	47.13	21.3062	49.2777			21.7513	56.6111	8.8635	8.1353	6.0253	14.8274	60.7548	40.3771	13.2131	28.9055	21.7166	24.8667	18.2103	19.2013	16.7039	32.1542	22.4323	27.1173	33.91
		24.6684	45.9521	68.7151	22.7518	24.6948	52.9001	28.6165	45.7967	29.3064	25.0617	33.3278	56.6565	33.3237	7.9416	33.574	19.9727	21.2551	18.9594	30.0097	40.3389	42.6177	27.7849	44.7978	20.7819	51.416			21.9414	57.0487	9.0285	8.5502	5.7935	15.1308	60.3354	41.8101	12.9994	29.5896	22.1161	24.9844	18.4109	19.308	16.5362	33.0069	22.6459	28.3473	34.9562
		24.3188	45.7175	68.9855	23.6252	23.8171	52.9251	27.8952	45.1111	29.5143	24.3352	32.6913	55.602	33.2982	8.1624	33.6007	19.2194	21.8551	18.9635	29.641	40.4801	44.0553	25.9961	43.2	20.1197	56.4897			23.2567	58.0409	9.2432	8.0548	5.8557	15.5172	60.2647	42.584	12.9707	27.0293	22.7656	24.8293	18.0995	20.3884	16.2547	32.3639	23.2713	30.4648	33.8247
		24.1781	45.2249	68.9136	23.5881	22.1733	54.0681	27.1265	47.4674	31.7684	25.4568	32.7591	56.637	32.5284	8.2243	33.836	19.8464	22.2634	19.7677	30.084	39.4761	43.227	27.5063	46.5666	20.3741	56.1596			25.3523	58.7679	9.4672	8.174	5.7094	9.503	60.3644	41.2713	13.2112	29.2656	26.2046	24.1353	18.5298	20.7609	16.4953	32.3651	24.5201	30.8757	32.4516
		23.7211	44.4201	67.7517	22.9497	22.0047	54.9085	24.6644	45.5118	32.8964	26.056	31.3288	56.5818	34.2491	8.517	34.2709	20.3424	23.722	20.5007	31.0447	39.2837	43.1618	28.2053	42.955	20.2459	51.0129			26.678	59.9299	9.5833	8.1101	5.3713	13.5211	60.5124	41.7892	12.7843	30.2578	22.9203	23.9614	19.0849	22.1507	17.326	32.5369	25.4406	32.4039	32.9657
		23.7651	44.4482	67.4058	25.022	22.2931	57.4578	25.4518	44.1766	31.5046	25.801	32.0881	57.0115	34.1003	8.6726	33.9972	20.9188	23.6509	20.9771	31.7885	39.9197	41.9607	28.0261	44.8726	20.4286	53.1551			25.3832	58.7511	9.6085	8.1321	5.398	13.5874	58.9112	41.5594	12.8799	31.5905	22.3053	23.8359	19.0093	20.6766	17.2741	33.0166	25.4752	32.7041	33.2901
		23.9798	44.5903	67.9347	23.6689	22.8557	57.7435	23.6598	46.9282	31.9217	25.8372	32.3296	57.6581	34.8041	8.7484	34.6885	20.4163	21.426	22.8547	32.5218	41.2604	42.8777	26.5166	43.2207	20.9808	53.0666			24.6018	56.1766	9.8672	8.1952	5.5615	13.2614	57.2891	41.5719	12.6138	31.83	24.4907	23.5345	18.9186	21.8938	17.233	32.8233	27.1326	31.4226	34.6867
		22.9117	43.9669	67.6012	24.3933	23.4936	63.4477	23.6645	49.6875	33.0814	25.9877	32.7204	58.4875	36.1066	8.6763	35.3121	20.5237	20.4589	26.1815	32.7433	40.5034	43.2783	25.6368	43.9734	20.2942	52.0952			25.007	54.0365	10.3583	8.1779	5.5234	13.1429	56.4085	42.1197	12.4088	31.8558	25.4839	23.4221	18.9079	23.8785	17.4287	32.202	27.2381	33.2657	31.9672
		23.3193	43.9849	66.8766	23.9409	24.5028	63.5673	24.4086	46.3393	34.1999	26.8384	33.7208	58.5295	37.6438	9.0075	35.356	20.6762	20.659	26.5138	33.8417	40.2621	45.8492	25.1528	45.7347	20.3303	52.7626			25.2911	52.5687	10.4616	7.9557	5.7946	11.5534	56.0122	43.0112	11.5871	31.4112	25.6316	23.394	19.4508	23.6291	17.1263	33.7006	27.2901	34.9309	32.9633
		23.7176	45.5407	67.508	24.2244	25.1014	58.9066	25.6693	49.2859	34.4184	26.3198	34.5371	58.5514	36.9281	9.6009	35.498	21.419	21.2166	22.7607	35.8817	40.5042	45.1819	25.8075	46.5855	19.485	55.7641			24.925	50.8171	10.6725	8.4339	5.6535	11.6911	55.8586	43.7993	11.9568	32.193	21.1421	23.5512	19.3358	23.8791	17.0093	33.3555	27.3231	36.6433	32.8324
		24.2408	46.2707	67.615	23.1841	24.7653	61.3248	25.043	48.945	34.5087	25.1689	35.3539	57.687	37.1046	9.7228	35.6361	20.5037	22.675	19.4588	37.3959	40.4293	42.858	25.9612	46.9103	17.4378	57.5738			24.3993	50.3853	11.0326	8.8192	6.0784	11.1251	54.6332	44.7418	12.4376	32.487	20.7049	23.5752	20.5721	27.117	17.3158	33.4855	25.2539	36.5138	34.158
		24.1606	46.056	69.6874	20.4129	24.804	58.7442	24.9718	48.7536	34.8992	23.9552	35.9849	58.612	35.5057	9.9583	35.54	18.8823	22.5155	17.6945	39.525	39.4973	40.2675	25.8707	47.7272	18.7057	55.4141			24.7863	52.8391	11.4377	8.9101	6.0688	11.7206	53.2327	49.0417	12.7845	32.3776	20.3185	23.2499	21.2356	27.1278	17.0815	34.1977	24.3809	37.59	32.4727
		23.8595	47.2585	69.8701	20.9393	24.7849	60.7818	24.8966	51.422	35.2097	23.7617	36.4701	58.2286	37.3861	9.8738	35.3183	19.4585	22.6124	17.2182	41.3358	39.6808	41.004	26.3958	48.1883	17.9761	57.9266			24.2446	52.1623	12.2568	9.2354	6.1307	12.5678	51.9295	46.5455	12.8627	32.1001	22.5002	23.3982	21.4311	25.476	17.3325	32.8858	23.0873	36.9619	32.9636
		24.1765	47.7266	70.037	22.4358	26.6093	61.3058	26.8958	52.7245	35.2374	24.0599	37.5373	59.367	38.5316	9.886	35.392	19.4224	22.5391	18.5728	42.7246	39.9953	40.4706	27.1225	47.6905	17.9058	57.8489			24.3374	53.6099	13.5548	9.6336	6.1667	10.8975	50.7089	49.8856	12.5375	33.2103	22.6924	24.0238	21.0339	28.7859	18.3283	31.0988	22.8376	38.621	33.6157
		24.6751	46.7256	73.3234	21.7199	24.1343	62.1008	22.8886	53.8859	35.9058	23.8696	38.6982	58.6549	39.7576	10.0847	36.7241	19.5734	23.1465	17.7785	42.2768	39.0874	47.6162	27.4216	47.7905	18.0625	56.7863			24.336	53.9914	14.0132	9.7687	6.444	10.3245	50.9094	52.1526	12.9185	32.0488	23.0092	24.2173	21.351	28.9689	18.8348	29.7507	23.1911	38.5051	34.3416
		24.5793	46.9111	74.3568	21.1499	25.2956	62.8551	23.9768	55.4215	35.809	22.6075	38.6361	58.6082	37.2975	10.2506	37.4966	19.1003	21.0586	17.4485	42.0149	40.2987	45.3126	27.0032	52.975	19.0197	58.7085			24.505	56.1584	14.759	9.7054	6.3952	10.0141	51.6361	50.3168	13.0516	32.9724	24.655	24.2935	21.9286	30.7528	18.6409	28.5686	24.6834	38.167	36.3439
		25.1129	47.7725	73.199	21.5016	26.8123	62.9312	24.4329	57.3962	35.4042	21.6078	39.8031	58.5095	39.2468	9.8271	38.0405	18.3321	18.7295	17.3421	43.3955	40.8124	47.1418	26.8235	51.771	20.381	56.4928			25.1219	58.4367	15.758	10.0403	6.3875	10.1288	51.6146	47.9334	13.2248	29.9688	24.6648	24.6527	22.2854	30.233	18.9833	28.2215	25.9781	40.8269	34.5375
		26.0249	49.186	71.8254	21.8387	26.577	63.171	27.2458	55.0844	35.4373	21.1786	40.5571	58.3942	38.5507	10.0873	38.4283	19.5045	18.6705	17.6149	40.6353	41.6719	44.878	26.7212	53.1464	22.3177	54.108			25.0642	58.8331	16.2821	10.2758	6.7242	10.516	52.4783	48.4849	14.1117	30.1297	25.1972	25.2652	21.1426	31.0211	18.0788	26.9991	24.0333	43.2553	36.5101
		26.0791	49.9305	73.6025	21.974	27.7957	63.9912	27.8111	54.5104	35.3809	21.2128	40.3253	57.8037	38.3301	10.603	39.0019	19.0412	18.3085	17.6151	44.1036	43.3428	44.3676	27.1949	52.7624	23.0908	52.2344			25.626	59.7257	15.9849	9.895	6.958	11.0592	51.661	49.5379	15.0576	30.0224	26.2993	26.1691	23.2462	30.9583	17.9125	26.0945	23.3357	41.2253	37.4642
		25.2553	50.2335	73.9757	22.6775	28.6804	65.0508	26.7915	55.902	35.2512	21.3669	41.4687	61.1543	38.1871	11.0321	40.4119	19.0173	20.0027	16.9048	44.6813	44.5541	41.6031	28.6763	49.2389	22.5193	54.838			26.9063	59.9069	15.0792	9.7386	7.0248	11.3361	48.2038	48.6858	16.465	29.6086	27.3374	24.975	21.0986	31.8638	17.3839	27.6682	23.8348	39.7544	40.9487
		24.935	50.7613	74.3317	22.9668	29.2291	64.6857	29.6813	57.1559	34.5537	22.3276	41.2124	64.5625	38.0202	10.7713	40.5849	18.7249	20.3377	16.6715	46.0891	48.2693	41.7076	28.9567	49.8411	22.2327	52.7227			28.5741	59.6961	14.6922	9.6006	7.3908	11.4707	46.7103	47.6196	15.5711	31.0526	29.147	24.1519	20.5151	31.769	16.7458	25.7474	24.3012	39.4294	38.7286
		24.727	51.0037	74.6348	22.6057	29.279	66.7379	29.3584	54.1198	34.0342	22.2364	39.5449	56.7215	37.6797	10.7106	40.4742	18.9801	21.686	16.9638	45.1975	49.5701	41.2322	29.2852	51.5783	20.8981	52.0024			29.1427	62.9294	14.6156	10.0936	7.9713	11.8332	46.0969	46.63	16.5396	32.2041	30.1452	24.2453	20.5259	31.0204	16.2724	26.7868	23.8271	38.3628	35.587
		25.6944	51.8132	73.1009	23.6408	29.9409	68.4242	29.5569	55.6837	33.6495	21.8105	39.2537	57.3717	38.1401	11.3657	40.5562	19.0073	25.5802	19.2508	43.0573	50.2699	39.9171	30.2847	51.3417	20.7148	54.3053			30.641	63.5163	14.6764	10.4124	8.3185	12.0599	46.0536	44.8283	16.871	31.6986	30.3353	26.7096	20.9034	32.4825	15.8389	24.4114	23.5289	38.5093	36.1505
		26.2995	52.6419	73.5798	24.034	30.9552	64.766	29.7213	53.9286	33.2127	21.6403	44.2599	57.8053	38.1515	12.1828	40.6757	19.0634	26.4268	19.4067	39.6267	50.8677	41.0755	29.9208	48.2588	20.3141	53.9481			29.8347	64.164	14.8509	10.3049	8.6058	11.6952	47.2947	44.0883	17.1287	31.4519	28.747	26.4479	21.9508	33.6213	15.7227	24.6696	23.0001	37.9774	37.4971
		26.5821	52.8705	72.6168	24.6705	29.8895	65.8284	30.5568	52.1609	32.6249	21.3983	37.1895	59.3048	38.0577	13.024	41.209	18.8365	27.3124	19.8017	33.5123	51.3459	40.6884	29.7251	46.5526	19.6949	50.853			26.5723	64.7995	15.308	10.0085	8.8697	11.2736	48.0951	43.3205	18.4915	32.1586	26.5518	26.3577	22.2393	31.0918	15.4601	24.2189	23.6993	37.1432	37.2299
		27.6137	53.3439	73.2149	24.8893	29.4544	65.6251	31.4053	54.3982	32.1662	21.3386	36.9105	61.2471	40.312	13.3067	41.0068	19.3711	27.8239	19.9099	34.4395	50.7791	42.8527	31.6165	46.4069	19.9116	49.3185			24.5023	62.5799	15.7072	9.9914	9.2798	11.7156	49.0276	44.0457	18.0147	34.2454	26.5055	26.0563	19.7575	34.3762	17.6597	24.5325	24.3218	38.5244	37.8281
		27.6205	53.8164	72.1173	23.762	29.6364	64.7524	31.848	53.7482	32.8434	21.1525	39.2422	62.3953	41.4965	14.0199	41.6017	18.3962	27.7497	20.2472	35.1049	50.4045	41.429	31.5109	46.4083	20.6686	51.9026			23.8782	62.3225	15.8692	10.1479	9.3131	11.7081	50.0054	45.3039	17.8788	34.1153	26.7224	27.9314	21.2059	32.0367	17.4393	23.4508	26.8276	38.595	36.382
		27.9585	54.0249	72.7676	27.189	26.8926	63.3806	25.9955	55.8821	33.8433	21.0221	36.0582	65.2782	42.7239	14.4019	41.3611	18.1786	27.6406	20.0534	39.6992	52.4484	42.9725	32.1492	45.9129	21.607	53.9297			23.0693	65.2133	16.536	10.555	9.2335	12.2714	49.8078	51.6529	17.4606	33.2322	28.2932	29.0272	20.611	32.7667	16.6719	22.5659	27.0369	44.4113	34.6651
		28.2608	54.1958	72.3511	25.8592	27.3264	63.2556	31.363	57.4676	34.5337	21.7404	34.7715	65.8627	43.7527	14.5433	41.5224	18.5783	28.0593	20.239	38.3095	53.1554	43.9701	32.7045	44.4492	22.1272	57.0314			23.952	61.5214	16.9681	10.7875	9.3905	12.8083	49.2907	46.1044	18.1401	34.1054	29.4931	26.3725	21.0156	31.3921	16.609	22.3034	30.5248	47.8301	37.2754
		28.1833	54.6855	72.524	27.5543	27.9057	62.4139	32.6488	58.2102	35.4611	21.9157	32.7379	65.2488	43.9111	15.2146	41.7543	18.5256	28.5224	21.3208	34.8937	55.2747	44.9612	32.7649	43.6112	23.2683	54.849			23.3541	61.2422	17.2326	11.9231	9.4251	11.0235	48.8899	46.3111	17.3425	33.5814	29.7368	29.7686	20.6824	31.5931	17.0564	21.3339	32.7403	44.9728	37.67
		28.3783	53.7939	72.4495	29.3448	28.7162	61.3014	32.6346	57.9183	36.5542	22.2181	34.3269	63.2659	43.2181	15.8234	41.8658	18.4281	28.5217	21.5404	33.7196	54.72	44.2994	33.3207	43.1925	24.5944	56.8128			22.8441	60.2074	17.2324	13.2152	9.7019	8.5277	51.7287	46.0952	17.9715	35.5117	30.2511	31.2181	21.9155	30.1386	16.6663	20.6963	29.7955	46.9121	39.2173
		28.1188	53.6254	72.8635	27.8306	28.8461	60.7623	31.9491	58.0985	37.5723	21.8438	33.1117	63.6876	43.057	16.7755	43.422	18.2422	27.2037	22.213	35.09	53.8063	43.7631	33.1291	44.7565	25.6326	51.3511			23.2069	58.039	17.6311	15.5429	9.8986	8.3398	61.7415	46.7334	16.9276	35.7962	33.1246	31.5045	16.2931	30.7766	16.8404	20.5477	28.671	48.2952	31.6266
		28.1491	54.2982	73.3986	28.0001	31.3051	62.3911	31.4375	59.6794	38.4259	20.8362	32.8841	63.6211	42.9683	17.3943	44.6994	18.2425	27.3302	22.5496	35.1578	53.541	41.3608	33.1953	50.1617	26.0855	49.3304			23.5453	55.8327	17.8886	18.3939	9.9581	9.74	70.2021	46.5254	16.2038	37.4308	33.1002	30.4679	20.2391	30.0998	18.1473	20.3176	30.0164	49.4629	31.9538
		28.2549	55.6615	72.5435	28.6442	31.0739	63.5282	31.6147	60.1309	38.9593	21.5219	32.0539	64.3055	44.385	18.5386	45.4615	16.6398	33.972	23.3477	35.5032	54.2014	41.6451	33.4676	51.3935	28.3896	49.8644			24.6416	54.4377	18.1434	19.0593	10.2512	14.2782	70.1596	51.6826	16.9834	38.2641	33.4758	32.4695	19.6027	30.2448	17.9332	20.1921	29.8805	49.0968	33.213
		27.8373	55.1021	72.6261	28.7037	31.8834	65.0478	30.1725	59.1784	38.7937	20.7562	31.4503	62.6644	44.8847	19.5313	46.4182	15.5752	39.1408	23.1991	35.3368	54.9269	38.9516	33.3107	48.1427	30.0202	49.2955			25.1438	53.6385	19.185	19.4718	10.6348	13.0529	60.0851	56.0943	16.9994	39.0275	32.8011	28.3889	19.8904	31.2314	17.0314	19.2227	29.8182	45.8939	41.7426
		28.0081	56.0389	72.7215	27.3396	32.779	64.9242	30.8966	60.0996	38.7106	22.1082	33.7473	61.1078	45.747	20.1629	46.4508	15.6314	34.5933	23.6684	34.3639	54.3042	40.4272	33.8969	46.544	28.4117	48.7408			25.4853	53.0708	20.1474	20.4464	10.5978	13.4293	56.8382	53.9816	16.8002	39.3531	32.1133	33.4411	20.2094	31.0831	16.7366	19.3793	28.8267	41.8901	40.9651
		28.8674	57.2375	72.2081	26.8028	33.8113	64.9335	31.9968	59.1891	38.8797	21.717	33.116	64.5827	45.8339	21.4629	46.8927	16.8026	33.1175	23.9073	34.0376	53.4358	39.573	35.0468	46.0209	29.0445	49.4055			26.1051	55.9007	20.5375	21.324	10.9948	13.5268	57.757	51.1406	16.8509	40.2616	33.2041	34.451	20.5744	30.6615	17.7411	19.9519	28.3033	40.0127	40.3971
		28.8216	57.9817	74.7983	25.8765	33.2563	65.2588	34.4093	59.4667	39.1841	22.9135	34.1057	65.2534	45.7398	22.1667	48.2683	17.2172	32.8241	23.829	34.2334	52.4487	38.9028	35.1479	46.8247	29.8385	47.4308			26.6572	61.9481	20.8656	21.0576	11.5469	13.8811	56.5035	49.0434	18.1623	40.3635	33.3521	35.7478	20.3541	29.5453	17.8814	20.1876	28.7521	38.7827	41.103
		28.9064	57.4952	74.6144	24.0974	32.3696	64.6414	28.5972	60.13	39.9728	24.1408	34.465	66.0172	46.0972	22.797	48.1163	17.2634	32.6032	24.073	33.6756	52.2463	38.961	35.2589	47.6539	31.9202	49.0375			26.1001	68.9777	13.6288	20.7755	11.9055	13.8791	57.426	48.2123	18.5472	46.8248	32.2401	36.6657	21.1064	29.7192	17.8205	22.0077	30.6415	41.7768	41.0291
		28.7372	57.4434	74.2264	25.4015	31.0138	65.0813	35.5398	61.2696	41.2224	24.6133	36.415	65.0904	44.3698	23.2942	48.9402	17.9741	31.6088	25.4039	34.0561	52.8702	39.8591	36.2012	48.231	32.9692	48.1147			22.9214	70.9339	18.9854	20.4615	12.6607	13.9218	51.3471	49.6335	19.3464	43.6591	32.1883	35.9837	21.7727	30.8545	17.5793	24.4239	31.3851	40.6102	41.2118
		28.6062	56.8883	74.0373	26.3728	30.4379	64.904	36.2777	56.7812	42.076	25.1959	34.5403	67.622	46.7894	22.6768	49.9943	17.3258	30.245	26.0443	34.6685	53.1697	41.9172	37.049	48.9161	33.3659	48.9469			24.9928	66.1419	20.6269	19.6639	12.8387	14.0568	49.1874	49.5391	19.7161	43.1905	32.5093	36.7409	22.4251	30.8733	17.3752	27.086	31.7124	41.9498	38.9603
		28.9304	56.6118	73.3186	25.6801	32.0559	64.723	35.4829	54.4153	42.5069	25.44	35.5265	73.242	49.8536	21.7313	50.1305	17.2972	28.8571	25.9775	35.022	53.6475	41.3485	38.181	49.4999	34.8646	49.7312			25.7998	65.5701	21.4746	17.8266	12.9275	13.9786	46.8211	50.4004	19.9489	43.8891	33.9794	35.9455	21.8762	29.943	17.1034	28.3661	30.5515	44.9782	45.6284
		29.7371	56.1068	73.3803	24.4295	34.1026	65.5936	34.042	56.2608	43.321	25.3923	35.9067	68.2234	48.4875	21.4259	48.6288	17.3524	27.955	25.9291	35.6304	55.7183	42.5551	39.8118	59.42	35.6205	50.3325			25.6672	67.8022	21.7546	18.7784	13.0157	14.0209	44.3168	51.4186	21.091	45.0557	33.9968	35.7853	21.7011	27.4762	17.4923	30.7724	31.9173	45.6716	45.7745
		29.7695	55.663	74.3468	25.3727	34.5266	64.8973	36.9861	57.9521	43.9822	25.7596	34.644	69.9745	48.2785	22.0979	47.9934	17.8333	27.4847	25.7607	35.7582	57.5878	40.9523	39.5429	65.717	36.2496	49.6535			26.0751	64.4057	22.3672	18.689	13.6623	14.7752	58.0441	52.2775	19.6095	46.2092	34.7687	41.5954	21.8623	26.0403	19.7847	29.3517	32.7588	45.1219	46.2344
		30.07	55.2715	72.621	24.8729	35.7976	65.7409	37.5034	58.4437	44.8529	23.6616	36.4015	69.6622	48.0243	21.7182	49.2482	18.1904	27.6312	25.1329	35.3844	56.7462	40.2767	41.47	62.2716	37.0076	47.487			27.3679	59.6008	23.1278	18.6129	13.5245	15.0777	59.8269	53.2687	20.2947	46.3806	35.2515	41.368	23.0866	27.8949	20.2217	26.8748	32.0849	43.8548	47.1786
		30.2996	55.023	79.0516	25.079	35.0264	66.5129	37.6782	58.4473	45.794	23.2009	34.3831	69.9262	48.9853	21.7982	49.7206	18.3232	26.8126	25.8805	35.0899	57.8243	41.2749	42.4703	57.512	38.3408	46.7104			28.4839	57.9432	22.4777	18.5016	13.6347	14.9906	59.3177	52.4886	20.366	48.6298	34.2556	42.3314	24.2118	28.7628	21.9021	26.3471	33.7237	46.2381	49.8828
		30.3752	55.596	78.5722	24.3012	34.3108	67.362	37.2931	58.6334	46.4186	21.7827	33.0905	70.9042	49.7648	23.3925	49.6804	18.7303	27.4837	25.9351	35.9904	59.8428	52.1751	42.2696	51.1798	38.0052	45.0089			30.3622	58.6186	22.8543	18.5848	14.2355	14.8181	58.6701	54.4769	21.4262	52.2699	34.0676	43.3053	25.5818	28.5252	20.5504	26.9247	33.8655	46.5794	48.8993
		30.0508	55.1854	82.6795	24.0301	34.6732	66.09	35.2218	58.8944	46.9812	19.4362	33.385	72.2092	50.3692	24.1404	49.3325	19.0088	28.2384	27.0306	36.1436	59.9085	38.6858	40.7095	50.1578	37.3717	45.7301			30.3462	57.7283	21.3944	18.6105	14.6623	14.5906	57.6124	54.0876	22.2138	52.824	34.3313	43.6177	26.1029	28.4891	20.4526	29.364	34.6678	46.1385	48.893
		30.6565	57.2368	83.3954	24.0918	32.5111	68.2048	34.909	58.926	47.977	19.0792	34.8219	71.2181	49.4054	23.6322	49.8299	19.4715	28.702	29.0084	36.8887	59.3545	41.7126	39.9644	50.564	37.5737	46.8817			30.0186	56.4927	20.9391	18.5725	15.2632	14.6	58.7502	53.3248	22.6144	52.7995	23.1062	45.5171	25.9626	28.3943	20.6395	27.8124	35.7692	48.4034	49.987
		30.9624	57.9226	79.4208	23.4782	33.5944	69.3814	34.4624	58.9457	49.0011	18.5637	36.6692	72.4255	49.4509	24.4705	50.6834	19.7562	28.6182	28.7017	36.1533	59.1688	43.4496	37.1531	54.3243	39.0091	45.6554			27.4899	54.9711	21.5328	18.9563	15.2794	14.7393	60.1953	55.6194	23.6069	47.8906	24.7934	44.4632	25.1093	24.273	20.7449	27.6935	32.7402	48.5208	51.5211
		30.4049	59.8937	79.5052	24.3953	34.473	71.5796	34.7632	58.3328	49.4323	18.1509	38.0765	73.6163	50.5182	25.1845	51.0196	20.6795	28.5463	29.52	36.4197	59.0833	42.889	36.7325	51.8965	38.9632	48.5689			25.1308	71.1626	22.9174	18.7485	15.5725	14.8071	56.5482	56.7062	24.0294	48.3312	32.7183	44.8056	25.3576	22.3879	20.1563	26.5293	36.8266	47.6974	52.1347
		29.9475	62.2173	80.38	24.4592	34.7418	71.0052	34.6162	58.6315	49.2874	17.6393	38.6391	72.9634	51.7899	25.3964	52.1939	21.0705	29.2865	29.2621	36.603	60.3415	42.864	36.872	49.3613	37.6453	47.9871			24.6604	72.7065	24.7643	18.0603	15.8099	14.4421	55.219	55.3065	24.0004	49.1482	35.2547	46.0311	25.2927	22.7609	20.8492	26.8645	32.4295	46.4392	52.2368
		29.8231	62.6959	81.3523	25.9637	33.7142	72.2442	34.9187	59.5867	49.5021	18.0407	42.1114	75.9267	51.3949	25.483	53.4581	20.704	30.6767	29.7192	37.6993	58.8633	42.1382	34.3901	48.2616	41.661	47.5581			24.6946	61.294	26.1672	17.9429	15.9967	14.5222	54.5246	55.9691	23.901	50.8592	35.0517	47.1342	25.7216	27.5384	20.5102	27.2711	34.0999	46.8111	52.7093
		30.2152	62.3412	82.0632	26.7542	32.2847	72.7303	34.4621	59.945	49.9021	18.5853	41.7083	75.2429	51.0599	26.0048	54.4783	20.8169	34.278	30.7999	39.4085	59.7506	42.3864	34.0445	49.3216	43.7572	48.4766			24.6754	62.5385	27.5192	18.1054	16.8064	14.8099	54.737	55.3475	23.9494	51.3262	22.7724	47.1777	25.002	33.1223	20.2111	25.2924	36.724	47.8899	53.1858
		30.058	61.4091	82.1492	25.3474	32.4788	72.1281	34.2446	59.0504	49.847	18.0505	40.973	76.2104	51.2867	26.0221	54.9096	21.0858	35.2473	34.9074	39.6265	59.5455	47.2361	33.216	49.4706	43.7282	51.1508			24.297	64.1544	29.1628	17.4897	18.1225	14.1773	55.2307	53.3649	24.51	51.4681	34.5345	45.4623	25.6257	38.9477	20.7469	27.8055	33.9386	51.8975	52.9599
		30.0604	61.0904	82.0619	26.2518	33.0616	71.8536	35.8664	59	49.7638	19.2224	40.0696	78.6814	50.3038	25.9568	54.3978	21.3552	32.195	31.038	40.7218	59.7108	44.1917	31.8193	51.0242	42.8742	49.3385			24.5944	63.1687	30.2184	17.767	18.7324	13.8163	54.5449	53.2692	25.3701	54.2836	34.0472	46.563	26.2819	44.7364	21.4218	27.6249	34.9886	52.8856	53.5588
		30.7993	60.7143	81.9141	25.9679	33.9567	72.1364	36.0567	59.4976	49.8545	17.7967	40.674	79.4183	48.6406	25.9224	54.0019	21.7446	32.9102	29.9353	40.0698	60.0249	42.4936	31.5744	51.9574	40.7777	52.9307			25.0229	64.814	31.5579	18.2869	18.6948	14.2782	55.6891	52.1177	25.8932	53.0034	37.6356	47.7647	26.6954	44.3393	21.9572	27.3038	34.616	53.5565	55.4568
		30.744	59.7312	82.6259	26.2688	34.9056	71.8086	36.595	61.0165	49.9038	18.3388	43.0393	79.91	48.007	25.8254	53.753	22.6821	32.252	29.6464	40.1676	59.9363	41.5779	33.1192	47.2515	40.2487	52.8941			24.9792	64.7587	32.7409	18.5122	19.1589	14.6061	54.6396	51.5665	25.818	53.0004	38.8009	46.8042	26.629	42.8934	21.7221	28.7636	35.1812	53.5383	60.0001
		30.5222	58.1468	83.1458	27.1091	35.5912	71.7422	36.9837	60.5488	49.6541	19.7012	39.888	80.0549	47.6771	26.4944	54.4196	23.1199	32.0305	28.46	40.2445	60.0464	40.7339	32.2797	55.1741	38.5843	50.692			25.8768	65.0771	32.7917	19.0243	19.9203	14.1974	53.8054	54.0824	25.883	52.4812	28.5557	46.5338	28.0255	42.3423	23.5875	28.2164	34.9069	53.882	64.5666
		31.0531	56.5624	82.2851	26.994	35.0806	72.3272	37.8636	59.7691	49.55	18.7623	40.0505	80.7084	46.8091	26.2046	55.2211	23.5583	31.5713	28.1285	39.107	59.6179	40.7088	33.3884	54.2049	38.5039	54.4868			25.5497	65.9822	33.7694	19.5859	21.1136	13.8671	61.4473	54.8883	26.1456	55.1407	35.6199	46.2386	27.806	44.7399	27.6867	27.5158	36.4914	53.4271	65.7822
		31.0859	55.1484	82.3698	27.0723	37.7144	73.0915	37.5514	59.4698	49.9467	17.8801	41.1401	81.3272	48.8222	25.8006	55.4006	23.6985	31.0722	28.3179	39.798	60.5115	39.127	33.224	50.1199	38.5424	54.5463			25.8493	68.0994	34.8967	19.3008	22.0388	14.1347	56.4011	57.1305	26.9343	51.3912	32.0468	51.7874	27.6046	49.1753	27.6923	28.7916	36.4767	55.1524	64.377
		30.8057	53.7051	82.9905	26.8782	38.1731	72.6655	38.6125	60.6052	50.2823	17.1801	41.6413	81.494	48.715	25.8279	53.7361	24.2894	30.9891	28.2488	38.2983	60.5659	41.9225	34.3232	49.8736	37.0327	54.61			25.8893	69.1653	34.5535	18.8436	22.5764	14.3783	67.5597	55.462	27.3494	53.8689	29.9489	60.274	28.674	46.9449	26.5722	28.6623	40.1226	56.478	66.4268
		30.0012	52.726	83.3081	27.5723	38.3286	72.7149	37.8164	60.8337	50.0157	16.4627	31.6015	81.6975	48.506	26.7082	53.5051	24.4713	30.0764	27.4194	38.718	62.2199	50.6537	34.1227	50.5412	37.1469	54.3517			26.9007	71.9696	34.4323	18.5871	22.3973	14.6252	54.6774	56.5739	27.7221	55.8162	29.69	45.0465	29.5811	48.5593	27.3613	29.805	41.584	56.4552	61.0116
		29.3376	52.2388	83.465	28.7434	38.9337	73.1292	37.7505	60.2284	50.1242	16.9045	34.3019	82.9159	48.4271	26.4224	53.8609	24.4847	29.1201	27.2372	40.0166	61.8163	48.092	34.5225	52.5084	37.1884	52.773			27.8478	71.9672	35.0576	18.417	23.1748	14.8276	54.1183	55.9103	27.8866	55.9682	29.9479	45.4926	31.2779	48.421	27.756	30.6326	42.4294	57.1651	61.7116
		29.9443	50.5693	83.5259	28.7825	39.6608	74.4433	37.4072	60.2518	50.2746	16.1314	36.4151	81.0095	49.1022	26.4448	52.8109	24.8212	29.0786	27.4271	40.2708	61.7919	38.3415	43.0666	51.992	36.6153	52.0924			27.7561	72.2153	34.397	19.4032	23.7089	15.0449	56.3465	57.9999	27.3961	56.2155	28.9902	47.0434	30.2083	51.7615	28.3696	33.9684	43.4743	57.9144	62.6873
		27.5251	49.0747	83.5257	29.8185	39.3241	74.0949	38.5473	60.8468	50.1728	16.0213	36.9555	80.8755	49.7248	26.457	52.7865	26	28.6447	27.796	42.4259	62.7361	37.1332	47.3912	50.3456	37.0931	53.268			27.7958	75.0043	33.2486	20.0353	24.4591	15.3749	55.2627	57.719	28.8034	74.6502	28.9774	44.7872	32.7293	57.2627	28.831	36.6243	42.2266	60.0775	63.1348
		28.311	46.6033	82.5175	31.5694	38.9137	73.6366	36.7657	62.5239	50.4071	15.7779	37.2419	82.1905	47.055	25.7508	54.3202	27.0885	28.6112	27.3918	43.0946	62.6805	37.3987	50.6248	50.7875	36.8823	54.6812			27.8515	75.0528	32.9953	20.9332	26.1737	15.7468	56.1966	57.9627	28.5384	59.9269	28.9038	45.781	35.5194	50.7444	29.2304	37.6718	42.4355	61.7647	62.8724
		27.6667	44.3899	82.579	31.9886	37.8913	74.151	36.7502	61.8725	50.647	15.4336	37.2982	82.2803	42.8925	25.9405	55.4928	27.929	29.3182	27.6862	43.9313	61.5144	37.5588	46.3821	49.5424	37.5314	55.811			28.144	74.0129	33.3634	22.4961	27.3864	15.9002	51.8656	56.3135	28.1964	59.4351	28.2653	45.4631	32.948	54.6833	30.4297	39.0042	42.234	63.3058	64.9635
		26.6542	42.5759	81.959	31.6559	37.6185	73.7917	35.7859	60.807	50.8175	16.0937	37.7439	82.215	49.8647	26.1306	54.4757	27.7514	29.9943	27.9634	44.0176	60.7131	36.7725	34.4642	48.7772	37.107	54.7707			31.4826	70.8126	32.94	22.8391	28.6521	15.4799	51.2435	56.8434	28.7883	56.2152	28.3721	45.9176	35.9519	60.8965	27.9505	38.495	42.7596	62.9812	65.3129
		26.4646	40.5741	81.2733	31.4022	36.2153	74.1179	33.8767	61.4528	50.9531	16.0722	37.6649	82.7382	46.9979	26.7502	52.6875	28.0318	30.0752	26.8605	44.7	60.503	37.1085	33.3133	48.973	38.7191	53.8383			35.4533	71.456	32.798	22.6682	29.1179	15.1916	51.2864	56.4254	28.462	57.3639	29.0717	46.8195	35.0863	60.721	27.9706	40.6505	41.9998	60.7968	65.7446
		26.421	39.1917	81.3282	32.1796	34.9651	74.1276	35.4589	61.2593	50.4045	16.1043	38.4446	82.9655	48.6908	26.9722	52.0565	29.0492	30.6209	26.4549	44.7025	60.376	34.3221	33.1412	49.0875	39.5445	53.3352			39.7644	70.9163	33.1642	22.7098	30.2191	14.8271	50.5918	56.4975	28.913	58.5096	27.3711	48.2771	33.3541	59.3036	27.2026	41.6437	42.3638	58.9102	64.4092
		26.1126	38.5266	81.6007	33.6164	33.7445	74.0543	36.5455	61.8186	51.9212	17.7289	39.6096	81.3222	43.3009	27.2581	51.7051	29.5452	31.1786	27.3901	45.8325	59.8542	33.6473	33.0376	48.6807	38.6998	54.7788			34.7142	69.5286	33.3843	24.3989	31.0443	14.4919	49.6727	55.3553	27.6816	58.9902	28.2912	50.0888	44.768	62.9978	27.2602	42.9024	40.4267	56.725	64.6775
		26.3172	34.9787	82.1968	32.7956	31.2698	74.2215	37.9816	61.6856	53.0719	18.2036	39.2508	83.8839	44.2589	27.0874	52.3577	30.6069	31.7505	28.3828	46.1042	58.6193	34.17	33.4015	47.9562	40.4713	51.2133			35.3527	76.9408	32.2837	26.5971	32.0371	15.2633	49.4549	55.3113	27.6261	58.855	26.7673	51.7213	41.0972	68.1633	28.0062	45.7377	41.6556	56.8641	65.3921
		27.5276	30.4156	82.821	32.8046	30.3162	73.8895	37.8747	59.9411	54.3414	18.1405	39.0389	83.1812	47.9874	27.5823	52.7613	31.2222	31.9597	30.726	46.5429	58.0291	34.7074	34.6032	49.0782	41.5125	50.0815			36.8802	71.8997	30.9761	28.4432	32.2407	15.5006	49.1089	56.4662	28.416	58.9567	26.3449	52.5897	37.4239	73.2812	31.0509	44.3019	41.8707	54.6055	67.744
		27.7281	28.2532	83.5813	33.2824	29.818	74.1654	37.1176	60.9046	54.0841	17.7281	39.999	78.1871	49.2724	27.4368	52.75	32.1313	32.2207	37.5384	47.3138	58.2853	33.7038	35.2617	47.3417	41.1465	50.3311			36.2991	70.3506	29.5296	27.7767	33.0626	15.4194	50.2718	56.875	27.0551	59.7507	25.7315	54.501	36.3143	69.4817	34.3299	45.1051	39.6756	55.6014	67.9977
		27.3115	33.9633	83.9883	33.9661	28.908	73.3603	37.5871	61.7645	58.8916	16.496	39.4227	79.6981	48.674	27.6619	52.3993	32.4585	32.2314	33.7879	48.2206	57.98	33.992	34.8495	49.6255	41.3814	48.6478			37.1346	71.4444	30.3492	26.7564	34.1764	16.2661	49.9464	56.3373	27.3756	58.0982	25.0175	56.077	39.366	60.3944	35.9053	47.5865	39.8103	58.3189	71.4401
			36.3055	83.7858	31.1257	29.5392	73.1145	36.8377	61.7371	55.4202	16.3895	38.7652	79.5526	48.7811	28.4071	53.9158	32.1014	32.6785	32.9948	48.282	57.9762	34.6591	34.9807	49.3087	41.1207	44.9898			39.0312	72.1845	28.5917	26.1103	35.2763	16.3083	48.5023	56.216	27.9845	56.9108	23.4582	56.7537	39.4139	59.2282	35.9727	48.2113	39.9104	61.0793	71.1358
			38.2045	84.2592	31.1395	28.5004	73.5962	37.1088	61.7904	53.1922	17.2377	39.378	78.0391	49.5164	29.8113	54.6575	32.6657	32.5894	33.4541	46.7503	57.7073	34.992	34.3779	45.5366	44.268	46.5413			39.6592	71.506	29.4711	24.5319	36.0366	16.6012	48.344	57.2694	26.7212	57.8116	24.8007	55.501	38.9391	57.0869	35.758	48.3098	40.5449	61.7755	73.54
			39.2006	83.7113	33.226	29.2932	74.0605	38.2151	62.2988	52.8417	18.5867	39.6713	76.7039	50.2437	29.7909	53.9581	32.6362	32.3601	34.1181	43.303	57.1505	34.2062	33.4713	22.5444	43.7068	45.5944			40.3867	69.9289	28.7348	23.8044	36.1868	17.7093	47.5929	56.8495	26.3764	57.6753	25.9663	54.4322	41.0707	56.6078	36.8785	49.9828	42.1813	56.3701	72.2699
			38.2642	83.1162	34.2032	30.7757	74.1745	38.8231	62.8937	51.6553	18.7601	39.8081	80.2504	50.0378	30.2107	54.229	32.9164	32.2674	34.9646	42.1711	55.6496	34.9908	33.5067	41.1381	43.6817	44.9577			43.2283	71.5032	28.6351	24.6089	36.5411	17.9215	49.8986	60.0393	26.8353	58.9372	25.1688	54.3091	39.7043	59.4319	34.9193	50.7723	44.0663	52.3031	73.0553
			37.7613	83.0227	34.853	31.009	73.6029	37.4453	63.1352	51.6148	17.9511	39.6332	79.5298	50.4736	31.0597	54.156	32.541	32.4715	34.6169	41.7822	55.2092	33.5455	33.8092	46.7638	43.4062	44.4743			44.0356	71.0513	30.1999	25.1748	36.4238	18.408	46.6183	61.4289	28.1746	57.2161	26.4737	53.1806	41.6131	56.724	35.274	50.5061	43.731	61.9608	74.7592
			38.636	82.4323	35.1173	32.8509	73.3859	38.7598	63.0068	50.0124	18.6004	40.1881	76.1982	49.9891	31.1575	53.5236	32.6227	35.0311	34.7555	41.3786	56.2515	33.1822	32.9866	48.3776	44.7201	44.8841			45.5084	69.0936	31.2852	26.3238	35.7353	19.0582	52.2909	55.7016	26.5228	56.7207	27.7249	52.387	41.5996	56.5154	35.9448	50.0769	42.7575	65.9235	73.2542
			38.8914	81.4634	35.2495	33.9302	74.0013	40.284	65.1184	55.8052	18.9454	41.1928	76.7518	50.1988	30.7637	52.8819	31.6113	37.8349	34.8879	41.1547	56.6107	32.476	31.9253	44.4684	43.5004	44.256			46.2726	67.3124	31.2386	26.645	35.9637	19.6321	44.8824	55.6009	26.8572	57.0481	28.1005	52.6564	41.1934	58.9123	35.0905	47.4563	43.2997	68.2748	72.4367
			39.5472	80.8084	34.9026	33.0672	74.5948	42.3738	64.9554	57.8192	18.8922	41.3153	78.0767	51.6192	32.4521	52.5562	32.3046	38.3504	34.2758	40.6913	57.6001	32.9412	31.9475	42.7257	42.3718	45.4201			46.9442	65.7908	31.1402	27.62	36.9871	20.3915	57.2538	56.4298	27.2844	62.6487	27.445	53.3246	40.6224	60.2324	36.7994	49.12	42.3594	68.9015	72.7851
			40.6333	80.1471	33.8671	32.5212	74.429	42.0126	63.7068	57.0399	18.9041	41.234	78.401	51.7373	32.1033	52.2018	32.7898	32.323	33.8045	39.8242	56.2021	30.3082	32.287	46.6004	41.7376	46.7702			47.0504	64.9752	31.5214	27.5286	36.8344	20.9985	49.8863	55.6092	27.3876	57.0149	26.8466	54.4207	40.2405	62.4507	37.0336	49.6578	43.7757	66.8058	72.9442
			42.7246	79.2287	34.7111	32.3046	74.2979	38.7382	64.2247	56.6798	19.1562	40.4214	77.9056	52.2079	33.9534	52.2946	33.0162	30.7801	36.3099	39.7838	55.2281	30.6449	31.8975	47.8129	41.9925	47.4906			48.0603	62.7889	33.3297	28.0007	37.3925	22.0892	43.6562	55.8068	27.4228	57.9525	27.3186	54.2311	37.4783	63.3574	37.4966	46.2413	41.0443	67.7135	72.1903
			42.6143		34.7795	31.6201	74.0642	38.655	64.0348	53.4299	18.7709	40.8229	77.5741	52.4567	34.141	52.7833	32.4104	35.0392	35.5463	39.3197	55.0436	32.1543	31.6173	49.2633	42.2071	47.6576			47.3391	59.9677	30.4605	27.8552	36.9413	22.5998	44.2675	54.4704	27.6012	57.0774	28.7802	53.2308	37.0557	64.9818	36.1094	48.4994	42.081	66.5596	74.0973
			42.6067		34.7584	32.7094	72.1389	42.2078	64.2481	60.9704	18.9534	41.5096	76.8209	53.6028	34.6578	53.4858	31.6706	30.5258	35.2237	39.9877	54.6494	32.4483	31.8133	49.6247	43.9272	48.002			46.5572	60.1765	28.7018	27.6517	38.4203	22.6904	44.9324	54.9733	29.0195	58.5372	30.6483	53.041	34.5902	62.1813	36.147	47.1294	42.0968	68.5435	72.9657
			43.2641		35.9823	33.5978	71.5098	42.0849	63.6542	54.3756	21.5767	41.0346	76.8174	51.7809	34.9568	53.6399	36.0765	31.4633	36.0954	40.1915	53.9642	32.3793	31.6465	48.427	43.4686	47.2122			46.0817	78.9212	29.7533	26.9937	41.1122	22.8481	45.4112	54.2924	29.9278	56.474	29.9632	53.8112	34.9006	66.0527	39.6586	47.1442	42.7921	70.2906	72.558
			43.2912		35.6022	33.6707	70.4581	41.2715	62.4304	54.3145	21.0468	41.7673	75.9631	52.3766	35.1707	53.5944	33.1869	31.5032	35.8861	37.4598	54.9811	31.2695	31.5734	47.4545	42.7752	48.0519			43.6315	79.1364	30.9464	26.313	37.4717	22.4316	46.0959	54.7689	29.038	57.9098	29.3945	55.2475	35.1463	68.0394	40.6507	46.8378	43.6919	74.9694	74.5261
			44.9038		36.565	33.0687	70.2719	42.4864	61.1744	53.4741	19.9459	43.5916	75.6296	53.8271	36.3135	52.9741	31.99	30.1382	35.7975	41.5648	55.2561	31.8735	31.9432	45.4263	43.7006	50.0871			41.6243	64.2889	32.2558	26.8756	33.3374	22.544	46.269	53.4954	28.8667	58.3637	25.1496	55.0444	34.5178	68.9471	37.4186	46.935	43.3643	76.6636	77.3065
			47.6622		34.3255	33.766	73.4651	42.3723	62.0428	59.5293	19.6486	44.1759	74.9327	55.0589	36.932	52.7929	32.011	28.7924	36.2249	38.0014	55.4892	31.8998	32.436	44.8808	43.3936	49.2196			41.3642	61.3403	32.1279	26.7921	31.1413	23.3125	47.4449	53.7889	28.067	57.0466	21.4468	56.3895	34.0898	69.5728	39.6403	44.9743	42.1255	72.6206	77.4547
			48.7303		35.3106	33.0961	69.1039	42.4555	64.5109	55.8564	19.2657	43.6103	74.7805	55.9313	37.9154	53.7021	32.5636	28.9148	35.0167	35.3504	56.5159	34.8228	31.2574	44.6807	43.8077	46.4639			41.3808	62.8223	31.3065	26.4459	30.1023	23.2129	46.7025	53.2203	27.6657	57.0034	21.6912	55.9313	32.89	70.1872	40.0198	43.1953	43.4081	67.792	75.2267
			49.4628		35.086	33.3415	71.9155	40.9812	64.6395	54.7714	19.2378	41.6052	76.6125	55.4307	38.464	54.243	34.1546	28.4508	35.7467	35.6194	56.6444	35.5056	31.288	45.1513	44.8529	45.3889			41.8798	62.0239	32.8414	26.2841	31.507	23.1454	49.2594	51.7713	27.1691	60.1806	21.4711	56.3175	33.439	68.0311	40.662	40.8568	42.2867	63.0334	78.1911
			49.8684		34.3131	33.5326	71.832	43.2938	63.1821	55.2276	19.7401	41.6222	78.5475	54.9538	39.9283	52.9528	33.8903	27.7675	35.6057	35.9216	56.7868	33.1446	31.5206	44.7626	44.6863	46.2078			40.9435	61.6804	33.0574	26.2705	40.588	26.1147	48.3054	49.8903	26.698	59.2074	23.3036	57.0372	34.1642	70.3442	41.2701	41.7415	37.8908	62.5654	74.6324
			50.731		33.9654	32.247	71.735	42.1493	63.193	56.2771	20.6005	41.7046	76.9257	55.7254	39.984	53.8978	35.3567	26.5177	35.6952	37.4262	57.1496	30.4602	31.7976	45.1567	44.6631	46.9491			40.2813	62.1231	32.5514	26.323	28.6063	29.3447	44.6434	47.1382	28.96	58.7997	23.8736	60.8573	34.7148	74.5985	43.7098	38.3202	39.8356	63.4228	73.7326
			51.2428		33.2645	32.2203	70.1222	42.6493	64.0379	58.3071	22.1461	43.1582	76.9325	55.6397	39.4366	54.0993	35.487	26.0705	34.8304	38.374	58.1057	28.2545	31.4966	44.5418	44.323	47.7795			38.5926	65.8269	31.9508	25.8302	28.6464	28.4392	52.3764	47.2902	28.7417	58.2402	25.4979	61.0758	35.2422	78.039	42.4712	36.5014	43.0824	66.234	72.0014
			53.2197		35.3564	32.2034	70.3031	41.3418	65.4977	62.8099	23.5388	41.1661	78.3173	55.4882	39.5661	54.4192	34.563	26.5789	34.0671	37.4941	58.4461	28.7121	30.733	43.975	45.7123	48.2106			38.6193	60.3737	30.9378	25.8261	28.7434	27.648	44.0509	47.7213	27.5148	58.102	24.7948	59.7237	36.1765	78.7448	42.2004	33.6876	44.4597	67.1237	71.4368
					35.2933	30.582	71.2526	40.1547	64.8044	65.2507	25.0921	41.9902	78.7747	55.1714	39.9903	54.197	34.1276	27.0374	34.4649	36.5083	59.2171	24.4043	29.9018	43.2194	44.9691	48.1136			38.1675	60.8176	30.7387	26.6822	27.1887	29.3871	43.2834	48.0121	27.5717	60.5883	26.1059	59.3964	36.9463	73.6728	42.3992	32.3218	47.9342	65.9541	71.0045
					35.4421	29.9524	74.0022	39.9154	65.4287	63.458	25.5993	41.4106	77.889	54.2628	39.4479	53.85	33.0159	27.0875	35.2406	36.1611	59.3217	22.8746	30.0495	43.7349	45.2376	47.966			37.6569	59.8631	29.396	26.7457	27.7946	30.124	41.3692	47.0156	27.0834	60.3542	26.8186	60.4325	36.742	62.9156	43.1984	30.3921	47.8484	61.6028	69.849
					34.0805	30.0343	74.0872	38.6523	67.6965	58.8757	25.1397	38.2041	77.2161	56.3082	38.2316	54.5123	32.655	26.6171	36.6712	37.1341	60.1703	23.7713	30.142	44.1418	45.5845	48.0739			38.4201	60.4206	29.3368	25.4179	25.9787	28.6596	39.8043	47.3249	25.0602	58.3829	26.081	60.4472	36.7486	73.3292	46.0799	31.5115	48.1961	59.5738	68.3203
					33.6934	30.439	73.9474	39.2912	67.3313	55.6962	23.9645	37.0653		56.6457	38.474	54.6003	33.1683	25.9491	36.6415	37.572	61.6947	22.9622	29.7687	45.1652	43.3803	47.7365			38.8782	59.6559	30.7587	25.1836	26.2537	27.2187	40.1082	47.5894	22.9905	58.4228	24.321	59.6997	36.5282	59.0702	42.6929	31.0287	52.4951	59.8842	68.7965
					33.7547	30.7084	75.8066	39.2593	67.8011	55.1681	24.3932	37.4231		57.2272	38.4416	54.8315	33.1351	26.1507	36.3503	37.551	62.6921	21.1631	29.4518	46.0606	43.6942	47.3835			39.7359	57.1599	30.9297	23.6113	25.7573	28.183	40.0263	47.8998	21.712	58.4261	26.338	61.3859	37.0039	61.0922	43.741	32.119	54.8907	60.0317	68.1875
					34.1481	30.6563	77.0349	37.6245	69.4876	54.7702	26.8145	39.6062		58.6127	37.8223	55.5475	32.6223	26.0904	36.3912	37.9834	64.1894	18.2913	30.0215	46.1493	43.4954	46.8892			40.8548	59.1096	30.3444	23.9859	25.0216	29.2544	45.2688	48.4408	21.4208	61.2966	26.003	62.9395	37.6245	57.2345	43.1459	35.0268	55.9676	61.0009	67.3561
					35.3505	29.7277	79.2443	37.0352	69.4389	54.9817	26.6662	40.5839		59.4669	38.1353	55.1714	31.7491	26.8033	36.2352	38.6986	66.1642		30.2921	45.0149	44.5796	46.8281			42.8473	58.935	30.469	23.2982	24.9231	29.3614	45.7788	47.79	21.8737	65.0205	24.1595	63.7725	38.0001	60.7786	43.1849	36.3336	51.5707	65.1435	67.0179
												40.1706		59.1213	38.5731	54.5599	30.8164	27.9255	35.952	39.4198	67.7524		30.1391	45.6338	44.6114	47.1497			43.8445	60.6288	31.1969	23.1683	24.8705	30.0586	44.5906	48.7877	21.4919	61.2531	20.7308	63.5347	38.2913	63.7025	44.6496	37.5455	55.0088	67.0556	67.8534
												40.2449		58.47	37.713	54.9606	31.3796	27.5115	36.1896	40.2639	68.4461		31.0791	47.0934	43.4918	47.5006			42.809	61.4851	31.1985	23.0594	25.1373	30.3282	43.1292	49.0847	21.5521	60.4871	17.0102	63.4804	38.8222	63.7757	43.3177	37.469	52.477	66.1974	71.318
												41.3469		59.2689	37.7493	55.5664	30.5254	25.9112	36.5077	41.0157	70.0692		32.0544	47.1347	40.5027	47.7699			43.2592	61.7424	31.5261	23.1431	25.6342	29.7636	43.3434	48.6315	26.5083	62.259	24.8591	63.2008	38.893	59.8188	44.5885	39.6209	53.6272	66.9908	72.386
												40.3124		60.22	37.5279	55.1864	29.8267	25.5667	36.7666	41.4938	70.388		32.0049	47.6308	47.276	48.4358			43.94	62.8358	33.8766	24.6381	26.1949	28.8064	43.6267	49.4333	27.2155	62.3637	18.6654	61.3948	38.7216	65.5765	46.176	39.7551	54.172	65.7545	67.0428
												40.1642		59.7031	38.3255	55.0609	29.0994	24.9494	36.9184	41.5435	73.9227		30.7377	47.6419	47.8266	48.6155			43.5576	63.072	37.8658	25.5728	26.4386	28.3581	43.0371	50.5048	25.0349	62.416	18.1797	58.915	39.4972	59.97	47.3181	39.95	56.3895	64.5955	68.7787
												32.9342		60.5093	36.6108	55.2875	28.9918	25.5524	37.4091	41.0817	81.7823		31.2247	48.1175	48.3887	47.6375			45.2373	64.4325	36.2503	24.3338	26.6355	28.0941	41.1669	50.5138	23.4365	61.0307	16.9449	56.5261	39.7298	59.0911	45.4002	37.6227	57.5617	65.5934	68.9587
												32.472		58.2218	35.0057	56.9641	29.6889	25.7573	36.2382	40.6334	73.6464		30.9364	48.8092	52.6331	47.8156			45.832	65.6191	33.8495	24.1558	25.2247	27.6407	40.4328	51.8266	23.6654	61.5505		53.5897	40.3777	60.6086	46.2441	33.1841	57.8561	71.2746	70.6903
												32.2005		60.7134	33.7202	56.7201	29.1043	26.4751	35.4415	40.9518	72.7239		30.8833	48.603	36.1417	47.2553			46.0858	64.8735	33.5301	23.6566	26.9056	27.4984	40.7791	52.5853	21.3014	62.6456		51.2054	40.9092	63.087	45.0239	26.325	58.2754	75.1197	67.8477
												43.22		62.1306	33.4578	56.6548	27.9877	27.6041	35.2738	40.7138	73.2865		30.8687	48.3744	36.4654	47.6234			46.5951	64.7896	33.2576	23.3509	27.0928	27.7141	40.1898	53.2854	19.0389	62.1998		49.047	40.8511	63.3073	45.6775	29.6644	57.0382	71.3585	66.4382
												42.3331		61.1314	33.5335	55.221	28.1211	28.1505	35.7508	40.3479	82.6794		30.4422	47.9834	53.9027	48.5633			46.1588	64.9136	34.1491	23.592	27.7759	27.8544	39.4501	53.7907	21.5635	61.7954		47.7394	41.4311	61.8612	46.4081	30.3128	57.376	71.0333	66.4487
												42.0515		61.5324	33.0721	54.5308	28.1295	27.3776	36.4155	40.8318	82.1992		31.1013	48.4361	50.343	47.3035			46.316	71.6184	33.9869	22.9192	27.8997	28.3019	38.92	54.7651	20.0818	62.9709		47.3263	41.5164	60.5545	46.0186	31.0514	58.9881	67.6175	67.7972
												47.4146		58.5421	33.4971	54.2601	28.4577	21.8496	35.6042	40.6453	81.6697		31.2731	48.2989	40.8364	47.1075			47.3838	76.7181	33.8252	23.1403	27.9437	28.3641	38.7051	54.9616	23.9823	65.5073		47.9873	42.0188	62.3533	49.8031	30.3609	58.5328	65.9337	67.2787
												45.913		58.0155	33.7264	53.879	27.9347	13.3887	34.9742	40.1285	79.4905		31.3416	49.0851	36.9558	45.9916			46.2788	69.9203	36.3433	23.0919	27.3802	27.9141	39.2213	56.5066	24.8472	66.0225		48.2511	43.4614	60.1098	48.4111	29.4078	58.4482	62.464	69.2852
												43.3853		58.8629	34.8442	53.1174	28.6824	11.1763	36.2374	39.7958	77.9632		32.3506	49.3221	36.1747	46.2106			47.775	68.7351	43.1879	23.6827	27.4436	27.6405	38.5643	53.4928	23.6975	64.5879		48.1028	43.8323	60.8377	49.6959	29.0075	58.9947	69.0888	69.3001
												47.6729		58.3561	34.7766	54.0765	27.9082	11.9777	36.8959	38.8819	77.4983		31.3955	50.4297	36.8677	46.5563			48.5697	68.8969	45.2064	23.3962	27.8794	27.7939	38.4847	55.0352	23.9666	65.0053		48.6173	46.9902	60.2592	49.5419	29.3809	58.7268	71.5817	68.4614
												48.43		58.0871	34.6952	54.4804	32.502	16.4537	37.4336	38.5743	77.5929		31.0304	51.2061	36.334	45.7393			49.407	68.7516	41.0389	22.923	27.3966	27.3918	38.4762	56.9715	26.593	63.875		50.6754	49.5246	63.1225	50.3667	29.9994	59.8262	73.9341	68.4559
												50.5364		58.2848	35.2081	54.4718	29.1299	16.5186	37.7372	39.1432	77.6095		31	51.5803	36.9346	46.1866			49.9077	68.2334	43.2967	23.3221	28.0548	26.8464	38.4395	56.4768	22.8961	63.5431		51.6451	51.0483	61.3055	51.2269	29.221	61.3938	68.2809	68.5371
												50.9642		58.5345	34.7823	54.1258	28.8935	18.726	38.2152	38.8983	77.6719		30.4941	53.1629	37.7253	46.5481			50.0101	67.7823	46.4605	23.2915	28.04	26.1232	38.2192	56.3803	26.0388	62.5476		51.7573	55.1631	62.9403	51.7855	28.9853	61.3234	68.0996	68.1982
												51.3987		58.4981	33.4474	53.0155	29.2976	21.7864	38.6817	37.9562	78.2706		30.3587	54.733	37.6109	46.8859			50.7681	69.0753	50.3161	22.5071	26.9548	25.9166	37.7869	56.304	26.5576	61.6285		51.0819	48.0838	65.4605	54.1953	30.3832	61.6901	66.0556	67.0425
												49.9288		58.1671	34.0465	51.1266	28.278	20.8229	38.3957	37.6847	78.5477		29.9159	56.7895	37.6798	46.8531			51.0558	69.1367	50.1167	21.4512	27.0247	25.6634	38.4385	57.1863	26.6308	62.3808		48.7352	47.6729	62.6676	54.3489	33.5288	61.9933	68.9761	67.4712
												52.6598		59.0137	33.7329	50.8493	27.3275	21.9935	37.5679	37.0594	78.9268		29.2251	57.2596	38.0401	47.8918			51.6143	69.1649	48.5936	21.6657	27.5343	25.4783	39.1912	58.5986	26.408	63.1101		47.1988	47.0063	64.0433	49.4243	37.4359	60.9689	71.9615	68.3561
												55.2776		56.4854	32.6691	50.5936	27.7288	23.444	37.5489	36.5963	77.659		29.1912	57.3358	38.6043	48.0361			51.872	69.0394	48.032	21.0559	27.6576	23.4978	38.579	59.861	25.5867	62.9615		46.4088	48.2858	68.536	51.4537	40.8497	60.9505	72.6215	70.2062
												54.9345		55.8349	32.6369	50.5959	26.8246	23.7653	37.2688	37.3351	77.1731		28.0813	57.7229	38.3121	46.2537			52.0718	68.4755	47.846	20.4858	27.5075	21.955	39.0837	59.7433	24.4669	63.5339		47.4826	57.4476	68.6464	51.7532	41.5401	60.9626	73.0145	70.2447
												55.717		54.9792	32.9759	50.502	26.1205	23.3404	37.7599	36.9621	75.4925		27.6114	57.3321	37.7022	45.2897			52.2582	67.9429	54.5821	19.9558	27.0667	21.5078	39.7383	59.4957	23.2795	63.2965		47.932	56.6952	70.162	50.4626	41.1939	61.8637	71.3462	77.2069
												58.4619		53.5514	33.7122	50.1534	26.581	22.948	37.6367	36.5236	75.1657		26.4639	57.1131	38.4795	46.0902			53.0567	67.6054	53.0884	20.227	26.7248	21.0393	40.4295	61.5729	25.8849	61.7814		46.4525	51.9502	70.7816	45.9892	41.3097	62.5171	65.5212	76.8774
												60.7604		54.4115	33.498	50.0773	27.6814	22.3173	37.8256	35.6824	74.8456		25.893	59.787	39.1609	47.3142			52.1333		57.0864	20.8172	27.3174	20.6237	41.3844	61.5291	27.779	62.238		45.3651	54.9007	72.1345	46.8538	41.7154	61.1551	63.66	73.3283
												53.0131		54.6683	33.841	49.3295	28.4671	22.256	38.3336	34.0834	74.8073		25.0306	62.4837	39.5212	48.4409			51.3658		46.3492	21.1646	28.1696	20.6745	42.1473	63.6037	25.4518	62.086		45.2077	58.9462	71.242	45.9122	42.5145	61.3444	59.5617	72.7431
												51.703		55.5105	34.454	48.4084	29.4637	22.1958	37.9735	32.9135	73.5719		24.7133	65.4253	40.8001	50.8265			51.4966		56.1246	20.6968	28.5806	21.4364	40.838	66.0787	22.098	60.7295		44.8188	58.1537	63.7502	45.8162	42.7706	61.5546	57.2081	72.1237
												51.6971		54.339	34.9007	48.3315	30.5737	23.0372	39.0713	31.5976	73.8688		25.0907	67.3305	41.8867	52.8467			51.7631		51.0035	21.5625	27.4216	23.1245	39.3822	67.743	21.9987	60.7844		45.2653	65.5255	61.3215	47.1022	43.8131	61.2163	55.5498	71.7102
												56.233		53.9446	34.9315	47.7384	30.1966	22.2696	40.3545	31.2454	74.6516		24.3062	69.5983	41.4021	51.7478			51.3272		49.307	23.5479	28.8662	24.3215	37.15	68.5068	21.8374	61.6036		45.8151	76.3131	62.3761	46.3983	48.4489	61.1947	54.882	70.8119
												59.5558		53.0864	34.0492	47.0433	30.5447	22.6276	41.0906	31.2549	73.2645		23.5435	70.9926	41.3618	52.5582			51.3928		45.9515	25.7905	29.6539	24.9015	34.7087	69.5314	22.4008	62.3032		47.0246	59.62	73.093	45.8348	52.7384	62.2462	55.2585	70.4885
												61.408		53.7107	32.9814	46.7677	31.9261	23.2524	40.7958	31.5122	74.9993		23.5376	69.7312	41.2653				53.3668		42.9319	23.329	28.8595	26.2031	33.777	68.0558	22.2298	62.7264		48.5582	61.4253	70.4043	45.1254	53.1251	62.9059	55.1884	72.6206
												50.1821		54.5099	33.2619	46.1892	32.3045	23.192	41.6421	32.4335	72.7502		22.6633	69.8942	41.9046				54.5536		42.4421	22.4797	28.4094	26.5787	32.5632	68.5965	24.7431	61.923		48.1226	61.5494	68.4684	45.0481	53.0579	61.6838	56.2728	73.4667
												52.7437		53.9314	33.28	46.4182	34.377	23.5787	42.3146	32.1968	72.7757		21.7945	70.5179	41.857				53.4517		41.6998	22.5102	28.5003	26.7046	31.9352	70.7472	24.1796	61.575		48.4738	59.7076	69.0164	46.7933	45.62	60.121	55.5966	73.9436
												52.7327		54.3722	32.3493	46.4122	34.2431	24.2786	42.4755	31.7624	71.9778		20.8821	71.7376	43.3785				53.754		39.5388	22.1615	30.3887	26.3502	31.0069	72.1114	22.4546	60.2385		49.6189	60.6682	68.1286	47.4714	49.4618	60.0904	57.216	73.5547
												53.7146		53.847	32.8669	45.9741	34.2358	24.4309	42.7711	32.6426	72.5265		20.3423	72.4312	44.6217				53.6596		39.7249	22.9622	29.8802	26.2336	31.1835	71.4856	22.5108	60.5035		50.8285	63.5473	71.8086	46.2155	47.3624	60.6766	57.7099	69.1065
												54.4626		54.522	33.7407	45.9807	34.3608	24.6174	43.3093	33.9141	71.9105		20.2247	73.2648	45.0829				53.4746		41.2232	22.7445	29.9973	26.8845	30.3161	71.968	22.425	61.9964		51.5559	60.1149	71.172	44.2852	48.4817	60.1484	57.5154	68.8634
												53.8892		54.9032	33.241	46.1103	34.2754	25.8945	42.8942	34.8956	70.5786		20.202	75.1988	45.9808				52.9894		40.5526	23.4635	30.7093	28.1496	29.6121	72.0868	22.32	63.1727		53.4918	58.3041	71.7513	43.2123	50.0524	59.7448	56.8562	69.1205
												54.5293		55.9849	31.6976	44.9294	33.8139	23.2781	42.1537	36.2956	71.2888		20.2879	74.9669	46.8128				52.8448		40.0907	23.516	31.6428	30.6381	28.6592	70.9773	23.3148	63.4189		56.5725	58.1052	71.9743	42.7439	50.4005	58.8639	56.3635	68.8901
												54.9479		56.8236	30.8309	44.7271	34.4251	26.0944	41.9264	37.1051	71.7529		20.5208	75.2291	47.9193				52.9773		40.0607	22.8745	31.7124	32.3239	28.3185	69.2819	23.4737	62.2346		58.5014	57.7081	70.4447	42.0174	51.2508	59.8153	55.8871	67.8614
												54.5836		58.387	30.7839	45.211	33.6009	23.6268	40.8127	37.2347	71.3925		21.1358	74.5159	47.7958				53.2291		41.0003	22.9035	30.6738	35.0764	27.8508	68.9831	25.1493	61.0352		59.973	58.4596	70.1581	40.1853	53.1768	59.6107	56.9208
												54.7004		57.7698	32.2295	43.991	32.6539	21.7469	39.7738	38.4008	70.9387		21.0551	73.2137	48.4174				53.754		40.3421	21.7723	32.92	35.9312	26.9786	69.0107	26.1725	59.5299		59.4249	60.1242	71.0131	39.0858	54.7021	60.5699	57.8258
												56.6322		58.1779	32.7232	42.4997	31.1499	21.6965	38.813	39.6098	62.2023		20.9596	72.9069	48.5552				53.2167		54.023	21.6202	31.3649	37.4016	26.946	68.3765	25.8844	59.6523		58.8027	61.0498	70.1759	38.7051	55.4615	59.2954	57.6292
												56.3602		58.2447	33.2141	42.1247	29.4531	21.6538	37.4639	40.3586	66.4616		21.861	72.0469	48.4201				53.9438		49.1447	22.2379	30.3653	38.4968	27.3208	67.2145	27.5999	62.9169		58.5033	61.7921	69.6837	37.5464	55.4456	60.0472	56.9623
												54.6166		57.75	32.9481	40.58	28.1678	22.3346	36.5132	40.7049	67.281			72.0059	47.4893				54.2977		43.6961	22.2976	29.7834	40.7069	27.2811	66.4626	26.3191	64.0226		59.3984	59.8601	70.851	37.605	54.6662	59.8218	56.9696
												54.5829		56.2478	32.9147	39.5984	27.4222	22.95	36.3712	40.554	67.1362			73.6597	46.6419				54.7624		49.4083	26.1015	29.6133	42.666	26.548	66.5778	26.6085	63.7081		59.5041	63.2421	70.6959	37.7459	53.6368	62.0154	54.428
												54.367		56.2106	31.8967	37.8774	26.9382	23.1341	38.0926	40.7716	66.1009			72.8353	47.5301				55.3872		53.3682	25.3067	27.9458	44.1375	26.2667	66.4988	27.9576	64.9669		57.888	56.7772	71.7084	36.3316	54.0439	63.1025	54.5004
												53.3365		55.8158	32.4636	36.7733	26.65	23.3943	38.1602	41.4088	66.1412			73.7201	47.916				54.5649		47.1189	25.2483	27.7042	44.8257	26.0655	67.1538	29.9013	66.1186		56.9802	55.7355	70.4346	36.9822	54.2902	61.8054	55.5116
												52.6505		54.9561	32.8072	35.8649	26.3988	23.445	37.9475	41.2659	66.446			75.2106	48.2203				54.2715		48.4609	22.9992	27.0257	46.3995	25.3568	66.7858	30.0565	66.207		56.2032	56.8587	72.8462	36.3071	54.1767	62.9409	58.2709
												53.1154		55.825	33.46	37.1887	26.0306	23.8846	38.8229	40.7821	66.2069			75.3075	48.0206				54.7967		54.0858	22.2939	26.2601	46.2325	23.8058	67.0322	31.1148	65.705		56.7183	57.8737	71.508	35.4544	56.9913	62.7016	60.9818
												53.8676		55.6998	33.8527	35.6707	25.7743	24.1832	37.6655	40.6842	65.2153			76.4035	48.6531				54.8844		57.9716	22.2657	35.3101	46.4404	24.4053	67.7371	28.7249	65.0366		56.7864	57.9876	72.2022	39.4931	55.3541	61.9162	63.0563
												54.464		55.5761	33.819	35.6954	25.3806	24.0078	37.7202	40.1253	65.1595			76.6948	48.6785				54.8777		61.1997	21.6771	26.1985	47.8028	23.3927	67.2269	30.7812	63.9134		56.3021	60.8303	71.1544	46.9468	55.7181	61.6586	61.8292
												52.746		57.3481	33.0496	34.9289	25.2764	24.2025	38.3424	39.8829	64.8602			77.2322	47.5889				54.9456		61.4171	21.8021	25.6064	51.0405	22.6629	67.5943	30.2095	62.9182		55.7698	61.9983	71.389	39.2624	56.3842	59.7022	59.1284
												52.339		56.5662	33.4755	28.4879	25.1225	24.1724	38.0779	39.5048	65.1046			77.4156	46.4005				54.3718		59.8946	20.7632	25.797	56.6901	22.172	68.4941	31.2707	62.43		55.2475	64.5492	71.3526	37.0219	54.4728	58.9304	56.9014
												52.7695		58.7708	33.5106	34.7991	24.5222	23.4668	37.9035	39.172	65.8586			78.6105	46.0376				53.744		58.888	20.1061	26.5873	60.172	21.6942	68.6596	31.7631	63.1585		54.8181	71.7615	69.2866	36.5927	52.9021	59.3718	56.0477
												53.0657		60.3804	34.2717	30.175	24.2885	23.4864	37.8091	39.576	65.217			78.5348	46.0222				54.2704		59.9224	19.0617	27.6842	64.6516	21.0667	69.2631	33.1913	63.8904		55.117	66.9937	68.8876	36.4998	53.9186	62.2116	54.3892
												52.9763		60.8056	35.0098	32.3304	23.7249	23.3846	38.218	39.6369	64.7516			77.7452	45.2419				54.4953		60.3112	18.0369	29.3514	65.7808	20.7871	68.2076	32.8216	63.5848		53.9832	66.7977	68.8362	36.1995	57.9202	59.4063	57.0285
												51.9868		61.7412	36.2245	32.1719	22.9361	23.5991	38.6536	39.4759	63.8768				45.515				55.4756		58.9619	17.6724	31.246	56.2106	20.6692	66.6319	32.969	62.7009		52.4596	65.1061	71.1181	36.0785	58.8693	58.115	57.8324
												53.0501		62.1654	36.2013	31.2854	22.7626	23.6331	38.128	39.7846	63.5643				44.9199				55.9336		57.9878	18.1191	32.1575	59.7362	19.8926	65.535	32.9955	63.3399		53.4882	64.3653	73.6665	35.1293	63.2104	56.7089	60.3763
												53.1357		64.243	36.1474	30.722	22.3999	23.9353	37.7365	39.2206	64.1702				44.4724				55.5417		57.2903	18.0294	33.4093	61.0946	17.5073	64.3345	33.3651	62.839		55.211	64.3582	71.9729	30.4837	67.1129	56.6213	60.5068
														64.6661	38.5637	28.6353	22.0757	24.0547	41.8684	38.5774	65.0142				42.9659				56.0361		59.4654	18.1962	34.831	59.6135	18.922	63.8297	33.3081	61.5014		55.1701	64.4985	72.1565	27.3295	63.5909	57.564	60.1875
														66.452	38.8214	28.4245	21.7672	24.2058	45.6276	38.0925	66.851				41.5473				59.0079		62.1828	18.4072	35.5393	58.4825	18.4412	62.5081	33.826	60.1014		55.0681	63.2632	71.3267	33.8925	54.4593	57.8793	59.9161
														67.272	38.2844	28.184	21.8351	23.6781	45.9154	37.3672	66.6441				40.8726				57.0345		64.782	18.3132	36.8957	55.8388	18.0205	60.7512	33.2087	64.7777		56.2562	63.5345	72.4137	34.4846	64.1796	58.1103	58.1564
														67.3264	39.3022	28.0293	21.7897	24.456	37.3741	37.1319	67.3136				40.9674				57.4964		66.4167	18.586	36.0982	56.2628	18.7995	59.6849	33.0198	64.4846		56.7397	65.5704	75.3417	34.8409	56.0297	59.2188	55.4537
														67.3704	41.0281	27.5879	21.5167	24.874	36.2256	37.4777	67.9852				41.1104				57.9372		64.8403	18.3245	35.7025	60.2124	21.4699	58.9545	32.1179	64.8069		57.7599	67.61	75.657	32.335	58.2019	59.4784	55.3507
														66.4887	41.8553	26.3251	22.0759	24.7996	36.3096	36.2862	67.5317				41.4764				59.434		63.4854	17.9969	35.3346	64.929	23.0618	57.9268	33.1607	65.1073		58.5296	67.2521	76.4883	29.1329	54.3418	59.3695	53.7587
														68.409	42.8345	26.536	21.8955	24.5871	36.1372	32.2722	66.1141				41.3506				71.0969		64.8901	18.0336	35.993	68.3829	24.9734	57.508	32.7773	64.682		59.2481	62.4513	76.5299	29.4355	57.4989	59.9029	52.416
														67.8483	42.9179	26.7776	21.5036	24.1716	36.8637	33.0007	64.7287				42.1387				69.4377		67.7038	17.5874	37.4367	61.673	27.7234	56.6789	33.3157	64.6734		59.0441	62.1679	77.6452	28.3073	60.3526	57.4402	54.5255
														68.1627	42.3918	27.06	21.3783	23.5949	36.038	37.5944	64.5262				43.6935				62.5142		65.5959	17.4201	37.7929	56.1613	29.5571	54.5696	33.4595	65.6144		59.099	62.5935	78.2508	26.6762	59.7336	58.9332	56.2905
														68.2865	42.6549	28.5109	21.6527	23.7946	35.2866	43.217	62.957				41.8711				62.1313		61.1558	16.9282	37.7082	60.0795	29.904	52.9799	33.1871	65.0881		60.2506	62.6001	77.0135	26.6875	57.9775	57.9032	56.1177
														68.378	43.1959	28.7103	22.0075	23.68	35.3985	36.7833	62.2596				39.1433				61.5253		60.2206	16.2284	37.8378	54.708	27.487	51.7892	32.2079	64.8706		61.0691	64.0893	75.5031	26.6224	58.3468	59.3501	53.6871
														67.0316	42.8921	28.7854	22.092	23.8025	34.8745	36.7569	61.3351				38.2164				60.981		59.6615	13.8662	38.4493	54.3426	29.7283	50.6584	31.7896	66.696		62.3411	65.1572	76.3045	27.7506	59.586	61.6197	52.501
														67.0814	43.3786	28.8842	22.13	23.6771	35.5199	39.0435	61.2536				38.3245				59.9799		60.5633	9.4218	37.6275	55.6888	33.0378	53.6597	30.9464	67.2996		63.9954	63.7889	78.0742	29.106	57.1478	65.705	51.6909
														66.4092	43.0216	29.5228	22.1463	23.8057	34.9714	39.2643	60.2051				38.8086				64.3084		60.3141	8.3042	38.9744	56.0214	36.2931	53.0866	31.1192	66.0295		65.0662	73.9781	79.4898	27.6176	55.9551	66.827	51.9247
														66.9621	43.4415	29.7379	22.6056	24.2967	34.7502	38.2368	60.3503				39.387				68.0215		59.3963	12.8502	39.7188	55.6446	39.5021	49.8653	29.7183	65.2698		66.4594	82.0982	79.4244	26.616	54.705	64.0815	52.1303
														65.8402	43.9137	29.3893	23.2411	23.7284	34.836	37.8387	58.6817				39.4533				69.8076		65.3065	12.0606	40.4286	56.6582	36.8305	50.5091	29.663	64.5175		66.6484	81.4171	80.5048	27.9671	54.8204	63.2938	53.5927
														66.7918	43.8216	29.7214	23.2842	23.4283	35.5844	37.9919	58.484				40.3422				70.4105		70.6186	9.3418	40.9646	56.6418	37.6448	55.5193	29.3951	65.6256		66.3921	73.5971	81.2051	28.0798	56.0833	60.4079	55.6024
														66.1823	44.6863	28.548	23.4074	23.445	36.2559	37.6717	59.1166				41.0238				68.0549		62.446	6.1873	40.2607	56.5641	38.6588	55.223	28.6413	65.9722		65.1578	64.0605	81.0792	28.5316	56.0677	58.7469	55.3639
														66.9445	44.8119	29.0726	23.038	23.5439	37.2328	36.3117	59.3189				42.1498				68.3976		67.8356	9.9072	44.3208	56.9244	40.2012	52.8916	27.9492	72.1944		61.9023	70.6063	80.3229	28.4766	55.0529	57.4324	54.2439
														66.5573	46.2542	29.3798	22.6892	23.772	36.7796	36.6153	60.395				42.5278				70.8015		65.2917	9.343	45.0067	57.9827	41.8808	51.5823	28.8998	68.1462		59.3932	68.4946	79.6166	29.9248	54.2178	56.9302	56.0968
														66.1472	46.8121	27.8715	22.5582	24.0629	36.9339	35.681	61.8149				38.8803				71.3198		61.9653	9.6211	39.9817	59.4609	46.8568	50.0238	31.8144	67.5048		58.5112	65.6899	79.5748	30.1418	53.0425	57.7978	54.3027
														64.7065	46.9866	27.5254	22.6715	24.4685	36.8455	36.5637	62.4178				41.148				69.3195		63.8459		43.973	60.7369	54.8022	50.4589	32.2101	72.0394		57.9795	67.8381	80.9512	30.01	51.5537	57.446	53.7991
														64.1653	47.4312	27.4768	22.4722	24.2678	37.2525	37.2276	64.5004				40.5121				77.7367		64.2477		40.9686	64.479	57.0326	49.2524	26.0921	77.8196		56.9751	61.9249	82.1112	28.7585	49.6238	58.989	52.4262
														65.1181	48.3557	27.556	21.8212	24.3107	37.8463	36.9695	65.3641				40.3351				75.9118		65.0741		40.9842	62.6687	58.8543	47.7041	25.3246	71.7661		56.1918	62.1209	84.1504	31.4668	50.2033	60.0137	51.7562
														65.1	47.4593	27.5201	21.6555	24.502	38.7336	38.1452	65.3003				39.415				71.4241		68.3101		41.6158	62.9249	53.9094	46.356	24.9535	73.4511		55.9425	62.6463	84.5777	31.3894	57.4616	61.5076	52.4197
														65.6208	48.0651	27.0377	22.3197		38.7884	36.4143	66.1174				40.7176				69.9534		59.8534		41.1368	63.0545	46.5965	46.5251	25.6773	69.4644		55.1733	66.4174	84.5752	31.5385	61.2008	58.6924	52.6554
															47.5808	27.7499	23.4986		38.6492	37.0646	67.4221				37.8929				74.0466		60.5193		40.9775	60.5189	47.089	44.6711	26.9532	68.3983			65.534	83.6536	30.6922	56.784	60.1666	51.5455
															47.7807	27.3969	23.664		37.0154	36.3909	69.1092				37.8722				74.3661		61.3942		40.5211	59.0587	46.4619	43.7096	31.2073	67.2204			63.8459	82.8694	29.3276	54.3073	63.6732	50.4532
															48.8293	27.5537	23.7082		37.1018	36.8908	69.603				38.2199				73.8728		61.9825		40.4499	57.6802	44.9352	48.3682	25.0694	72.3252			61.5963	82.4991	28.9871	53.7678	62.7883	49.935
															49.2459	28.1032	24.4241		36.2331	37.8929	71.0387				38.3491				73.6478		60.6442		41.0803	55.9306	44.4556	50.5756	23.5084	80.9786			61.4616	82.7402	32.0193	51.4548	59.7631	48.8826
															49.8022	29.1394	24.1299		37.031	37.0071	71.5913				38.1004				76.8758		60.4095		41.0747	53.6781	52.4048	39.499	23.4166	83.8352			65.1221	83.0525	32.6008	51.2141	62.3242	47.8306
															51.9772	28.8121	23.6536		36.9673	35.1142	72.2029				39.2375				75.0451		60.9145		39.925	52.3903	40.9742		24.2121	84.0219			63.0189	83.1436	30.7679	51.2323	61.6813	47.5784
															54.9337	28.4103	23.7383		37.6161	35.4218	72.7492				37.8298				71.4884		61.2165		37.9913	53.3732	38.1761			68.602			61.7019	82.19	30.8101	50.9114	61.3723	48.4345
															57.1944	27.3918	23.7561		37.5723	35.4527	72.7959				40.098				70.6522		61.781		37.596	57.1147	36.4761			62.0333			60.6539	82.9166	32.4054	50.0379	58.8727	47.7848
															56.7287	27.8217	22.9512		37.0061	34.7521	74.131				38.6253				71.8537		61.7926		36.8928	53.0783	35.0857			62.6996			60.7834	84.5788	33.9625	50.4106	58.8952	46.2054
															57.6922	30.867			36.6791	33.0941	75.9634				37.2944				70.9485		61.1808		36.6652	52.9587	34.6823			60.1227			60.5412	84.0059	31.5107	46.4754	58.8165	46.0907
															58.6935	29.556			35.9241	31.1227	77.3541				36.3585				73.7356		60.9149		35.779	54.0494	34.475			60.3583			60.4105	82.8311	32.0025	49.0739	58.1133	45.5691
															57.1464	30.0048			35.5708	32.5245	77.9967				36.584				74.2398		61.72		38.186	53.8094	34.2631			64.8513				76.7118	33.7625	48.1582	57.2269	45.671
															54.4803	31.2056			36.1399	33.0049	77.6596				37.4387				71.3225		62.4853		38.9694	51.0092	33.8595			64.8815				74.4729	32.9606	48.2389	56.9001	46.5351
															53.505	31.7235			35.3977	33.1884	77.1151				36.6857				72.2316		63.2276		39.391	55.6073	30.5336			67.1477				75.1846	32.3951	47.7918	56.1359	46.4051
															51.8833	32.1295			35.8925	33.229	76.1659				36.3815				72.6622		62.6633		39.1146	59.9834	31.3671							74.0315	31.4046	47.6695	55.1268	46.3469
															53.6021	32.5111			35.8816	32.0434	73.4646				36.9147				73.442		63.0613		39.4893	47.4386	28.1261							74.408	31.2897	47.4732	52.7786	46.8953
															53.2518				36.3016	32.7365	72.3703				37.9603				71.536		63.395		39.9838	47.7534	28.2457							74.7919	32.6149	45.1543	54.4026	47.1645
															54.7109				35.8286	34.0614					36.6391				76.0248		63.7431		41.4657	46.948	28.5474							74.768	33.9154	41.9103	59.4521	47.2737
															53.9272				35.463	34.4592					37.201				76.0909		64.6397		42.2895	46.4983	28.2058							75.0293	31.3963	41.9042	66.516	47.5807
					59.9829				21.2234						56.8288				35.5068	35.7008					39.1599				73.2973		74.2748		42.2888	43.3069	28.2556							75.7062	29.4809	45.034	62.8415	48.3906
					60.4623				21.9911						55.5137				35.6871	36.6213					40.6417				71.2248		70.1233		42.9316		28.5339							75.0163	27.8026	47.9564	61.6031	49.0946
					60.4654				21.8078						50.2376				35.9075	37.6197					41.0063				68.6359		67.8031		42.9774		27.4896							73.884	28.1176	47.9828	57.5469	48.4348
					59.7901				21.7024						48.7499				36.9912	37.664					41.6082				65.6896		66.6622		43.6624		29.0403							73.6691	28.2234	49.2633	54.7374	48.5343
					60.4796				22.321						48.0409				36.4061	37.874					42.1027				61.7735		65.6823		42.6861		29.102							72.8538	29.335	48.9412	54.0334	49.2333
					59.8244				21.3289						47.0288				35.8027	33.0935					42.8546				60.7976		65.8143		41.6018		28.743							71.6425	30.0347	44.6766	52.9626	50.5948
					61.5329				21.9689						46.2937				35.4159	35.945					44.668				60.7326		66.2581		50.8187		26.2215							71.8386	29.7712	35.906	51.6925	52.0889
					60.503				20.9511						45.4544				34.7945	36.6077					40.175				60.5905		66.7999		44.004		16.6895							73.5744	29.9657	39.4633	52.7928	52.4284
					60.2139				21.3575						47.9694				33.605	38.8773					40.8715				60.8138		68.7314		42.7134		12.9395							74.3765	30.0115	42.2608	49.5036	53.3797
					60.3778				20.2012						57.7439				33.8397	38.834					41.4272				61.0242		70.498		42.2143		13.5258							78.1673	30.2282	48.5867	50.2962	54.4314
					60.3316				19.4266						66.1248				33.1143	36.5007					39.357				60.7234		69.9151		41.5731		14.5028							73.3786	31.4035	49.2239	47.9688	55.0099
					59.3195				19.2826						59.1203				32.5312	34.1909					45.5239				60.5552		71.4663		40.5203									69.978	31.9183	46.1414	50.3786	55.0271
					58.5435				18.7274						41.2026				32.7869	30.862					52.3938				61.7214		72.1153		40.2307									71.2177	32.8963	44.7308	50.3444	55.2374
					57.5494				18.4486						41.632				32.7122	27.3118					53.4166				61.8647		70.0488		38.4033									70.7527	33.8899	43.6031	53.3331	53.7846
					57.4536										42.0638				32.1783	30.4827					53.845				61.6299		71.159		36.5976									70.8728	33.4524	47.1479	49.0834	53.3949
					57.4681										41.7897				31.7508	32.2334					53.9661				61.685		70.0813		34.9363									71.5257	32.4784	55.3146	50.2043	55.0681
					56.0906										40.3307				31.3254	34.0458					52.4844				59.5493		71.2742		33.1873									72.8112	31.9165	43.9939	59.6329	54.5699
					56.4423										40.6609				30.728	35.3752					53.0268				58.9261		70.4101		32.5714									72.7661	31.037	30.6986	65.3154	55.3926
					56.7342										39.0333				30.7123	35.2082					53.5493				59.533		70.2233		36.9764									73.6926	32.2779	52.1595	62.5282	56.6759
					56.2292										38.8493				30.9346	29.4018					55.887				59.0141		70.1092		36.2117									73.822	32.8257	51.9077	61.4621	56.8476
					56.7614										40.6469				31.2879	28.4172					55.6774				57.9009		69.4659		34.5697										32.89	52.1139	61.433	58.0761
					56.0559										40.2467				31.7655	27.3369					52.6461				56.6832		67.8623		32.0861										32.8379	52.3906	63.626	59.3322
					56.4601										39.5663				31.0242	26.9017					55.9408				57.5533		67.9966		30.4642										30.5737	51.5028	63.2937	59.716
					57.0085										38.8083				30.3758	27.7312					58.0383				57.6892		66.2651		29.3513										30.551	52.1638	63.7626	60.4344
					56.1448										39.0514				30.3971	28.1745					58.018				58.1131		68.0646		28.7181										30.8383	51.4565	65.9594	61.9447
					55.9491										38.794				30.5234	27.9762					58.0323				58.0679		69.1918		28.1799										29.8499	51.4429	67.3466	63.5688
					56.8309										39.7161				30.3207	30.6262					56.7863				58.8904		68.5416		26.7802										31.58	52.8827	67.7357	63.6085
					58.24										39.1999				29.83	30.767					57.1824				58.6528		68.6462		27.3165										32.6043	54.7671	68.7661	61.7604
					58.0743										39.3372				29.3634	28.405					55.8234				58.7531		68.6285		26.6165										31.7692	54.2359	66.6595	59.5111
					58.0559										39.6211				28.4225	26.6831					57.2645				59.4583		67.1381		24.8011										32.8044	54.7109	68.3851	57.99
					57.0064										38.3164				27.7367	28.9908					58.7579				59.5291		68.5194		24.8831										32.2951	52.7649	67.8629	57.3837
					57.1341										37.4717				27.0954	28.0207					61.5022				59.0451		73.8581		23.7697										31.5192	47.5314	68.8598	56.7503
					56.8519										40.8241				26.8391	28.1148					62.3501				59.2499		70.4837		23.1676										30.3627	47.8273	68.5441	55.8545
					55.878										40.6558				27.0394	29.1941					63.2705				59.9193		72.6744		22.3616										31.6944	46.7113	67.3784	53.5584
					55.0002										40.7704				27.0969	30.9287					64.4331				59.4973		62.9308		22.7103										33.4377	46.321	66.5835	52.9542
					55.4412										40.3548				26.8048	33.6618					64.8696				59.9601		66.2234		24.3883										34.2942	47.3173	65.8344	51.9832
					56.6181										41.471				26.9553	35.8103					66.5107				60.175		70.0541		22.5245										33.8787	44.9579	67.3579	51.4907
					57.1545										40.4308				26.9813	37.4566					67.4776				61.1327		69.4743		21.3965										34.786	45.6796	67.6604	53.065
					58.585										40.6749				26.4658	40.5177					69.4659				61.4324		68.3023		20.2931										34.5846	44.7122	68.7795	54.4374
					58.4952										40.9777				26.8872	39.0145					70.8494				62.2106		69.2866												34.2126	45.2042	70.9168	54.7902
					59.6684										41.8216				26.335	41.674					71.9682				62.6491		69.0073												33.4086	46.3873	69.866	54.2729
					59.7316										43.3496				25.6144	45.8726					71.7701				62.6632		68.1299												34.0703	46.8513	68.5946	53.4167
					60.0201										42.9346				25.3473	46.2118					71.0114				63.2009		66.1844												34.4753	48.3538	69.0056	53.8479
					59.1898										43.8887				24.5819	45.1608					71.4835				63.2237		65.0329												35.5221	48.7491	69.3795	54.3917
					58.6989										45.0406				27.0343	43.1124					68.7226				63.3593		63.4158												36.029	51.4397	71.3653	53.6917
					58.3112										47.0011				27.8056	41.1528					70.8585				63.4703														36.041	51.9045	73.5772	53.1609
					59.0009										43.5711					40.4058					74.3948																		36.0472	51.7105	70.7902	53.386
					58.8698										43.3218					38.7243					74.1443																		36.2598	49.9864	64.6327	54.312
					59.1059										44.3811					37.912					75.5553																		37.5239	45.6634	58.1319	54.0845
					58.9205										44.706					37.381					73.8795																		37.8073	38.9635	64.549	53.4292
					59.1177										46.2071					37.4664					74.7022																		37.76	35.2856	70.6001	53.261
					58.5413										49.4941					36.6949					74.2374																		38.2421	36.9246	56.8366	53.146
					54.5319										50.8787					37.0771					74.4102																		38.4814	38.6376	57.5951	52.8439
					54.7275										48.8441					37.7147					74.4016																		39.9268	37.8476	57.9366	51.3157
					53.5973										50.7444					38.2935					74.9275																		39.5039	37.7673	61.2513	50.0543
					53.8118										47.704					38.3096					76.2329																		38.6883	39.6925	59.0677	50.1125
					53.5591										46.9357					38.2737					76.911																		40.1396	42.104	57.838	48.6826
					51.5499										41.8421					39.4728					77.9841																		41.1249	43.5592	57.4507	48.376
					50.6703										41.7811					40.1594					77.982																		41.9329	44.7704	56.392	48.09
					50.4576										43.7329					39.0776					78.7987																		42.1605	46.1977	57.1671	47.0566
					50.0034										43.1791					39.7821					79.4589																		42.2098	48.8502	57.8045	47.0267
					50.3096										41.3658					36.7968					80.5542																		42.2345	51.1594	57.5267	46.2616
					50.6498										41.9156					34.7341					80.8686																		40.9278	53.3032	60.2182	45.9143
					50.6205										41.7461					39.044					81.0562																		39.0462	53.9908	59.8042	44.3575
					51.1029										42.8822					46.6516					81.6322																		39.6141	54.3749	59.5272	43.2013
					51.9058										43.2681					49.1047					81.1464																		37.3554	53.9627	60.1774	43.3106
					52.6538										42.3361					47.9807					81.4267																		36.6293	54.5965	58.9549	42.6854
					53.2313										41.9608					47.3385					81.8752																		36.3222	56.1871	57.4965	41.4397
					53.6318										42.7535					45.7593					80.3959																		36.2562	57.485	55.7747	41.1469
					54.537										42.9979					45.3285					79.4607																		36.0667	58.3813	51.9909	42.4538
					55.6222										42.9201					45.5744					78.2862																		36.1219	59.6543	49.6064	42.7257
					56.3531										42.7899					45.647					76.7304																		36.1058	57.0863	63.0055	44.0601
					56.2139										43.2705					45.9335					75.6999																		35.5508	56.4709	62.3975	45.9124
					55.8184										44.7196					46.1798					74.5238																		35.7166	52.8494	65.5621	45.0946
					55.1827										44.7591					46.7142					72.9057																		36.0011	50.8032	67.3484	44.9325
					56.7673										44.3133										72.8556																		35.443	50.8948	67.2133	46.9409
					64.8742										44.5806										73.1191																		34.7332	51.2061	68.8958	48.2808
					59.0062										44.2557										73.9571																		34.0811	51.7551	68.6817	49.0988
					59.5155										44.0943										74.3528																		34.494	52.7233	68.8341	51.5808
					59.4842										43.0065										73.8173																		34.7384	54.0285	69.949	54.7072
					58.7616										42.6998										74.1983																		34.8581	55.9536	67.9655	55.6195
					61.0855										43.9722										73.3988																		31.0983	56.7306	68.518	56.8113
					80.9707										43.8241										72.8552																			58.8427	69.3733	56.9817
					79.3309										45.1553										72.7998																			60.6787	68.0387	57.2104
					81.2924										45.1307										72.4681																			61.173	64.4827	58.2774
															44.7375										72.1188																			60.4237	62.6062	58.8526
															45.2662																													56.6832	60.8095	58.9893
															45.1715																													59.4846	58.3496	59.1678
															45.6082																													61.1688	59.4079	59.8481
															44.6816																													59.7754	57.7234	61.7205
															45.4402																													58.2957	55.45	63.5483
															45.7332																													56.6769	53.6332	64.8929
															45.9937																													54.2591	54.2141	65.6793
															45.9647																													59.5687	54.0723	65.7036
															46.5148																													61.6594	52.2109	64.3781
															46.4803																													64.5201	50.7708	63.8432
															44.8896																													63.8693	49.9849	63.3093
															49.3707																													63.6231	50.6766	61.7723
															49.7064																													59.1549	49.094	60.1968
															51.9569																													63.9422	48.9858	58.9946
															49.3153																													63.0617	49.2034	58.6408
															46.3187																													57.2945	47.9608	58.8458
															48.6083																													56.7777	49.1272	58.6332
															48.0033																													58.874	47.405	59.2314
															48.5096																													59.4263	48.705	59.7248
															46.7804																													60.8814	48.5776	58.6428
															48.3286																													64.6673	49.1479	58.477
															50.2468																													62.6338	50.3004	59.9665
															47.3179																													64.6425	47.6057	61.5642
															44.6423																													63.5285	51.4135	61.7204
															45.6232																													64.4553	51.2449	61.1549
															49.8042																													64.6786	50.8476	61.3165
															51.2518																													64.2307	49.5988	61.4338
															52.5805																													64.1787	48.7731	61.1333
															53.5198																													63.073	48.2462	60.7737
															53.9225																													61.6969	47.5228	61.3063
															54.1922																													62.8978	46.7642	61.0074
															52.7341																													65.4965	47.7793	61.4051
															50.2946																													69.3071	47.5009	62.4207
															50.0201																													74.4047	43.7899	61.7484
															50.477																													76.3954	43.6586	61.0787
																																												69.9762	41.0038	60.7181
																																												65.5796	42.8293	61.0424
																																												64.458	43.3022	61.3605
																																												66.9848	46.1794	62.302
																																												67.0166	51.2057	62.8091
																																												67.4183	54.9112	61.886
																																												67.0056	46.1836	61.4372
																																												66.6749	41.6773	61.8487
																																												68.6628	38.7714	61.5195
																																												68.1	43.7306	61.1975
																																												67.185	50.3891	61.7106
																																												67.1663	50.8056	61.7789
																																												68.2991	49.8904	62.2197
																																												68.7909	50.7961	63.2398
																																												69.3247	49.1088	62.5487
																																												70.0621	47.5832	62.3111
																																												69.3031	46.5686	62.0055
																																													47.4321	62.1182
																																													46.9396	64.0175
																																													54.6402	65.0618
																																													55.3805	65.4702
																																													29.2209	66.723
																																													36.1161	67.8916
																																														68.5973
																																														68.8379
																																														69.3021
																																														69.5843
																																														69.3082
																																														69.6494
																																														69.7806
																																														69.7357
																																														69.7192
																																														68.9801
																																														68.7237
																																														68.3035
																																														67.5807
																																														66.9619
																																														67.0878
																																														67.0528
																																														66.3664
																																														66.5349
																																														67.4312
																																														68.0457
																																														69.1775
																																														70.3776
																																														70.2148
																																														70.4086
																																														69.4349
																																														70.3309
																																														71.1973
																																														69.35
																																														68.6214
																																														69.0701
																																														70.9343
																																														73.9467
																																														75.7803
																																														78.1785
																																														76.1799
																																														76.3534
																																														75.3392
																																														75.4874
																																														74.6965
																																														73.9992
																																														72.0126
																																														72.9963
																																														72.577
																																														72.3935
																																														63.9594
																																														62.6818
																																														68.6249
																																														71.1258
																																														67.3484
																																														66.1592
																																														65.8656
																																														69.2427
																																														70.8554
																																														71.6608
																																														73.1099
																																														74.3056
																																														73.9099
																																														71.9683
																																														69.9391
[truncated: 92 more columns]

## Sheet: Phenotype with LatB
Related to Fig.2 WT and pgkc-1 response to LatB treatment
Pollen tube length (um)						Pollen tube Width (um)						Pollen tube germination (x100%)
wt mock	wt LatB 1.5nM	pgkc-1 mock	pgkc-1 LatB 1.5nM			wt mock	wt LatB 1.5nM	pgkc-1 mock	pgkc-1 LatB 1.5					WT	pgkc-1
349	307	180	209			7.62	7.22	12.09	9.64				repeat 1	0.670455	0.662021
379	187	224	123			7.55	9.73	10.15	15.26			Mock	repeat 2	0.639073	0.844828
377	60	196	211			7.05	7.45	9.89	10.05				repeat 3	0.496403	0.864516
531	74	203	92			8.09	10.67	11.67	7.14				mean	0.601977	0.790455
109	92	41	141			7.14	7.07	10.9	11.07				sem	0.0535586	0.064468
59	162	114	124			7.03	12.71	12.34	13
90	351	119	117			8.33	9.65	9.77	14.89				repeat 1	0.251295	0.498141
203	57	304	66			7.02	8.24	10.21	10			LatB 1.5nM	repeat 2	0.239234	0.668934
51	153	68	171			6.01	10.08	10.46	9.47				repeat 3	0.161692	0.758974
313	134	98	172			6.62	6.45	9.83	8.31				mean	0.217407	0.642017
381	341	264	170			7.89	8.24	9.07	11.2				sem	0.0280745	0.0764894
489	125	97	124			8.96	8.92	9.6	9.1
365	356	101	57			7.67	9.77	7.74	7.75
234	92	248	58			7.91	6.49	11.81	8.82
641	88	78	81			6.21	9.17	9.91	8.16
249	149	125	211			6.16	10.73	13.03	9.34
170	147	108	133			6.72	5.25	10.59	10.47
331	158	245	160			7.09	6.96	9.07	11.1
472	98	157	239			8.03	6.05	8.23	8.01
377	174	205	111			6.51	5.31	10.28	7.98
417	307	219	192			6.27	7.23	9.2	7.03
332	183	100	150			7.61	8.23	9.21	11.02
422	23	153	114			7.43	8.45	9.36	9.49
581	208	118	116			6.21	7.9	10.3	10.69
416	58	278	114			7.79	5.74	8.11	10.91
463	453	173	182			7.72	8.07	10.47	11.24
465	160	83	221			7.33	7.09	11.96	18.42
413	102	201	136			8.35	7.09	8.44	18.06
507	58	231	113			8.35	6.36	7.28	12.35
452	240	155	130			7.12	6.85	13.12	12.28
371	164	83	165			7.45	6.75	10.9	7.67
396	327	199	122			9.03	7.99	9.26	8.57
195	417	109	116			9.26	8.07	8.03	9.93
518	183	144	266			9.73	5.12	10.34	10.63
409	107	231	148			5.98	7.78	6.12	13.56
430	38	136	126			5.86	8.97	6.12	12.84
481	319	92	44			7.42	6.84	7.81	21.73
	160	203	82			6.59	6.45	26.12	9.64
	141	148	271				7.07	8.04	9.17
	153	244	312				6.55	10.86	13.1
	320	133	96				7.93	7.54	11.24
	76	164	120				6.23	14.51	10.17
	305	214	177				7.4	7.71	11.58
	229	151	161				6.93	7.61	13.04
	224	135	207				9.63	7.11	10.68
	166	165	310				7.01	7.33	10.34
	149	172	309				7.18	6.56	11.05
	168	141	115				7.74	11.22	16.84
	173	126	200				6.68	9.36	12.08
	129	168	127				9.04	6.03	11.86
	252	216	105				6.03	10.56	11.85
	275	100	190				9.32	5.95	12.01
	292	200	191				7.95	9.82	20.19
	137	91	87				6.89	8.08	10.49
		170	88				8.2	6.39	10.2
		274	76					8.23	12.3
		222	104					9.1	12.03
		194	125					10.19	12.79
		160	101					9.11	11.02
		162	162					7.12	10.55
		139	177					8.71	15.91
		93	150					9.62	11.48
		156	181					21.03	7.95
		106	73					9.71	6.62
		266	149					9.76	9.11
		135	282					6.97	8.7
		161	273					9.61	7.62
		221	186					7.02	9.14
		188	105					8.56	8.35
		153	260					10.82	9.75
		149	82					9.15	11.03
		148	77					10.56	7.96
		86	65					9.13	8.32
		66	228					8.22	10.83
		223	101					6.15	16.8
		337	245					10.43	8.91
		109	203					9.3	11.05
		324	232					11.26	9.35
		184	280						14.21
		120	110						16.19
		188	270						7.66
		320	219						6.52
		285	182						8.14
		119	209						9.11
		101	195						9.36
		89	100						8.17
		203	159						8.05
		208	93						13.72
		238	189						14.9
		46	217						12.24
		253	283						8.23
		106	148						8.07
		290	110						7.11
		56	103						6.63
		217	332						5.47
		171	202						7.33
		153	126						5.72
		253	147
		197	223
		197	166
		124	218
		65	172
		197	187
		211	236
		177	244
		139	226
		186	176
		273	203
		77	209
		229	62
		200	131
		104	86
		184	173
		169	214
		129	214
		224	67
		145	104
		164	110
		344	279
		153	230
		149	270
		125	205
		139	88
		198	104
		169	169
		228	198
		209	259
		201	232
		184	178
		298	124
		190	169
		141	170
		158	127
		203	142
		347	76
		222	77
		102	220
		189	108
			114
			103
			199
			211
			297
			227
			134
			181
			175
			158
			220
			210
			229
			73
			163
			127
			133
			237

## Sheet: RABA4D
Related to Fig.3 and Fig7 RABA4D signal in WT and pgkc-1 and its response to BFA and CGP treatment
Distance(um)	WT	1	2	3	4	5	6	7	8	9	10	11	12	13	14	15	16	17		WT BFA	1	2	3	4	5	6	7	8	9	10	11	12	13		WT CGP	1	2	3	4	5	6	7	8	9	10	11	12	13	14
		0	0.3224	0.0335	0.0379	0.0251	0	0	0.0209	0	0.0099	0.1233	0.2165	0.0073	0	0.0602	0	0.0011			0.2128	0	0.5075	0.7833	0	0	0.0668	0.9303	0.0598	0.5684	0	0.4695	0.0977			0.2531	0.4	0.2929	0	0	0.3102	0.3375	0.6719	0.0862	0	0.1485	0	0.1862	0
		0	0.0453	0.0524	0.0477	0.0599	0	0	0.0078	0.0658	0	0.0989	0.2165	0.0573	0	0.0307	0	0.0658			0.0926	0	0.8236	1.9911	0.1801	0	0.101	0.4644	0.0392	0.2865	0.0071	0.0833	0.0635			0.1998	0.4664	0	0	0.1677	0.2063	0.6215	0.4051	0.0582	0	0.1654	0.0188	0.1149	0
-5.00784		0	0.0213	0.1615	0.131	0.001	0	0	0.0709	0.3958	0	0.1609	0.0219	0.1265	0	0.1206	0	0			0	0.3031	1.5984	1.1713	0.3968	0.2516	0.1278	0.0937	0.0223	0.0582	0.5989	0.4038	0.0397			0.4892	0.1333	0.1086	0	0.0909	0.0584	0.0662	0.6616	0.162	0	0.1279	0.0691	0.1947	0
		0	0.0707	0.0887	0.102	0.0611	0	0	0.1575	0.0061	0.0009	0.0818	0.2105	0.018	0	0.0606	0	0.0017			0.1212	0.3124	1.1407	0.789	0.176	0.1411	0.7499	1.4613	0.0684	0.0223	0.5601	0.2726	0.3933			1.297	0.134	0	0	0.2877	0.2541	0.2154	0.6268	0.0797	0	0.0967	0.01	0.2883	0
		0	0.0525	0.0508	0.1538	0.0477	0	0	0.3203	0.066	0.0974	0.2865	0.7355	0.0552	0	0.1094	0	0.1329			0.2956	0.1715	1.4803	0.1065	0.0904	0.1964	0.1661	1.0694	0	0.2716	1.9691	0.5745	0.1514			0.1335	0.5319	0	0.1323	0.0502	0.5463	0.3454	0.5189	0	0	0.1256	0.0786	0.176	0.1479
		0	0.0446	0.0275	0.1992	0.1478	0	0	0.0881	0.1984	0.0741	0.0021	1.01	0.0111	0	0.065	0	0.1336			0.4692	0.432	0.7981	1.1207	0	0.0115	0.0907	1.0135	0.0584	1.0439	0.0048	0.9118	0.0224			0.2738	0.2001	0.0103	0	0.1034	0.0617	0.3169	1.0476	0	0	0.3827	0.0339	0.1857	0.5343
		0	0.0573	0.0711	0.1999	0.0524	0	0	0	0.1343	0.1469	0.0601	0.3409	0.0598	0	0.0791	0	0.1305			0.1025	0.4082	0.7171	0.3392	0.6411	0.0625	0.011	0.3553	0.0011	1.0848	0.3328	0.3698	0.3337			0.8369	0.2666	0.0262	0	0.244	0.683	0.363	0.6843	0.0189	0	0.5328	0.088	0.3277	0.6302
		0	0.1211	0.0157	0.0672	0.0816	0	0	0	0.1991	0.0655	0.1924	0.3464	0.0561	0	0.0045	0	0.0029			0.3811	0.396	0.5469	0.4118	0.1517	0.0044	0.2985	-0.0278	0	0.2145	0.0797	0.3727	0.3571			0.9726	0.4667	0.0445	0	0.1001	0.5207	0.4658	0.64	0.0452	0	0.1813	0.0373	0.1872	0.5631
		0	0.0771	0.0645	0.0439	0.2169	0.005	0.0441	0.0011	0.2658	0.1596	0.2501	0.4024	0.074	0	0.0668	0	0.129			0.3083	0.3609	0.7942	0.5454	0	0.3738	0.2948	0.6628	0.0206	0.5627	0.7935	0.9074	0.7395			0.8335	0.4667	0.2965	0.0653	0.0667	0.1106	0.1657	0.9492	0.0505	0	0.2911	0	0.129	2.0489
		0	0.1583	0.2503	0.067	0.1711	0	0	0.0621	0.3325	0.2015	0.0478	0.2165	0.0279	0	0.1079	0	0.0008			0.599	0.7971	0.8459	0.6963	0.0956	0.3377	0.0275	1.0537	0.101	0.184	0.1322	1.1412	0.7264			0.8434	0.4667	0.5222	0.0001	0.0172	0.0164	0.259	0.8242	0.1302	0	0.1612	0	0.1993	1.5904
-3.95355		0	0.0648	0.228	0.1547	0.1388	0.0482	0.1848	0.005	0.3333	0.0757	0	0.0219	0.0885	0	0.1973	0	0.1243			0.0714	0.6136	0.9531	0.9128	0.0609	0.4576	0.2912	0.4504	0	0.4159	0.002	0.5143	0.7211			1.3385	0.4675	0.6349	0	0	0.1067	0.1672	0.9276	0.2003	0	0.0651	0	0.1196	0.8738
		0.2415	0.0023	0.1342	0.2443	0.096	0.0882	0.3104	0	0.071	0.079	0.315	0.2105	0.033	0	0.2063	0	0			0.1733	0.817	0.9059	0.2058	0.2275	0.1549	0.5653	0.9808	0.1117	0.3986	0.2672	0.3823	0.1107			1.5812	0.9321	0.1037	0.2546	0.0208	0.0347	0.6574	0.9236	0.0295	0	0.1318	0	0.2363	1.1864
		0.0829	0	0.1346	0.2667	0.0548	0.0915	0	0.0108	0.0009	0.1545	0.1396	0.7355	0.085	0	0.1426	0	0.1026			0.0579	0.6293	1.5375	1.3315	0.1388	0.5055	0.1415	0.6764	0.0924	0.1693	0.4384	0.2327	0.4494			1.2157	0.5335	0.2601	0	0.0502	0.0319	0.4045	1.1894	0.0901	0	0.0347	0.0032	0.601	1.427
		0.0383	0	0.3103	0.3548	0.047	0.0309	0	0.0089	0	0.0994	0.0099	1.01	0.0392	0	0.0762	0	0.0602			0.4259	0.5911	1.0744	0.7603	0.1265	0.035	0.4472	0.6521	0.0126	0.4443	1.0366	0.2337	0.3494			0.2747	0.4	0	0	0.2251	0.2344	0.6226	1.1356	0.1511	0	0.2894	0.6934	0.2569	2.6039
		0.1451	0.1336	0.0481	0.4887	0.1316	0.1494	0.0276	0.0164	0.0659	0.0114	0.2675	0.3409	0.0318	0	0.129	0	0.0126			0.913	0.7708	0.0484	0.9866	0.0286	0.2496	0.4566	0.5135	0.0216	0.0196	0.5086	0.4436	0.3545			0.5718	0.4664	0	0	0.1396	0.1285	0.6605	1.2758	0.0956	0	0.1136	0.3577	0.309	2.2148
		0.1714	0.1529	0.1658	0.5332	0.0358	0.1807	0.0092	0	0.2647	0	0.1227	0.3464	0.066	0	0.1429	0	0			1.1562	1.3266	0.7359	0.8667	0.4909	0.7034	0.2962	0.4643	0.0481	0.4892	0.0659	0.6585	0.317			0.5307	0.1333	0.0495	0	0.1619	0.0259	0.5322	1.3237	0.2032	0	0.212	0.1774	0.2954	1.6409
		0.178	0.1736	0.1041	0.2688	0.074	0.1184	0.1603	0.1025	0.2004	0.0785	0.0733	0.4024	0.0169	0	0.2347	0	0			0.4902	0.7483	0.6833	0.9198	0.6986	0.5452	0.2626	0.3188	0.1459	0.4745	0.3057	0.8855	0.3911			0.9295	0.134	0.1215	0.1232	0.0107	0.4748	0.7884	1.4559	0.2439	0	0.2254	0.0065	0.2042	0.8967
-3.03105		0.2304	0.0722	0.0874	0.5278	0.0775	0.0187	0	0.0411	0.1339	0.1396	0.1865	0.7355	0.0528	0	0.2748	0	0.0307			0.3631	1.2568	1.3958	1.3998	0.5154	0.659	0	0.3043	0.1186	0.5506	0.3977	0.7001	1.203			1.2102	0.5319	0.0879	0.1747	0	0.1636	0.7259	1.2928	0.3299	0	0.2095	0	0.2431	2.2059
		0.2777	0.2135	0.1599	0.646	0.082	0.1742	0	0.0659	0.3321	0.0497	0.1667	1.01	0.0683	0	0.221	0	0			0.3159	0.7295	2.4743	1.3501	0.5039	0.0411	0.0822	1.7031	0.0926	0.6862	0.3406	1.5909	0.4			2.8581	0.2001	0.2354	0.0265	0.0707	0.1927	0.6517	1.4064	0.2763	0.1275	0.5033	0	0.4239	1.8486
		0.3788	0.1636	0.0907	0.4688	0.1055	0.3206	0	0.0176	0.7322	0	0.1733	0.3409	0.0965	0	0.1325	0	0			0.1961	0.8997	2.2347	0.9991	0.1283	0.1256	0.6865	0.2878	0.1632	1.3107	0.1242	1.2037	0.6815			1.7005	0.2666	0.0464	0.236	0.1127	0.0413	1.031	1.448	0.2279	0.0722	0.3339	0.0843	0.1687	2.1661
		0.2301	0.0667	0.0136	0.7061	0.384	0.1795	0.0444	0.0291	0.268	0.0607	0.0648	0.3464	0.1222	0	0.1316	0	0			0.9087	0.85	1.2862	2.2025	0.3702	1.0088	0.2021	-0.0614	0.176	0.8495	0.4506	0.7254	1.1387			2.1585	0.4667	0.0753	0.1247	0.1938	0.3811	0.863	1.9125	0.3454	0	0.0977	0.1271	0.1904	3.0481
		0.1157	0.1091	0.0742	0.4736	0.3853	0.0848	0.0194	0	0.2003	0.0651	0.0742	0.4024	0.0823	0	0.1401	0	0			1.0529	0.926	1.4076	1.5371	0.4161	0.4444	0.3529	-0.2196	0.1379	0.4741	0.3959	1.0672	1.4098			1.4835	0.4667	0.1908	0.1044	0.1572	0.3523	0.7461	1.7649	0.2652	0	0.0945	0.3446	0.2434	1.9857
		0.1019	0.1333	0.1316	0.3102	0.2321	0.0342	0	0	0.5323	0.0956	0.3454	0.4002	0.1016	0	0.1901	0	0.0003			0.7684	1.2512	1.5872	1.0433	0.4631	0.2123	0.1328	0.2608	0.1606	0.0055	0.0431	0.6408	0.6033			1.3965	0.4667	0.0043	0.4326	0.2565	0.274	1.0049	1.8699	0.084	0.2142	0.1228	0.0091	0.3181	1.808
		0.5264	0.0909	0.2574	0.6807	0.045	0.1069	0	0.0104	0.3343	0.076	0.1126	0.4003	0.1647	0.0362	0.1996	0	0			0.5754	0.944	1.7722	1.9522	1.1654	0.5121	0.0044	1.0097	0.2612	0.7976	0.3898	1.222	0.7136			1.1068	0.4675	0.0174	0.0774	0.0176	0.3772	0.593	2.2018	0.1007	0.2052	0.5525	0.0303	0.3747	1.8664
		0.5186	0.2782	0.1718	0.9971	0.0402	0.1993	0.0401	0.059	0.4673	0.148	0.0382	0.5315	0.0572	0.0307	0.1976	0	0.1425			0.429	0.6443	1.6463	1.0101	0.3024	0.3462	0.1185	0.8398	0.3384	0.5867	0.2369	1.1139	2.3578			1.2251	0.9321	0.3003	0.0589	0.3071	0.4988	0.6574	1.886	0.096	0.048	0.4793	0.0557	0.3862	0.9268
-1.97677		0.486	0.2297	0.1306	1.1099	0.2502	0.2608	0.2529	0.3001	0.6665	0.2711	0.0795	1.1935	0.0889	0.144	0.3629	0	0.1421			0.7931	0.63	2.2903	1.6241	0.5991	1.3267	0.6089	1.2008	0.2563	0.9599	0.8695	1.0068	2.1004			1.8585	0.5335	0.0121	0.2586	0.0712	0.9274	0.9508	2.3935	0.1582	0.043	0.3836	0.123	0.3736	2.088
		0.8556	0.0909	0.0916	1.3058	0.2296	0.4008	0.4131	0.2771	0.1343	0.3734	0.0156	1.6191	0.2141	0.448	0.3633	0	0			1.2857	0.6184	1.6248	1.9278	0.1365	0.163	0.2273	1.5603	0.4025	1.05	1.0667	1.7702	2.5204			1.4456	0.5335	0.0745	0.2835	0.157	0.8386	0.9074	2.3167	0.4218	0.1097	0.4163	0.2189	0.4395	3.2003
		0.3391	0.1091	0.1526	1.6605	0.1926	0.1743	0.224	0.1566	0.3321	0.1841	0.0158	1.3937	0.3432	0.4186	0.2927	0	0.1016			0.5742	1.2624	1.9456	2.2157	0.079	0.4996	0.3027	0.9661	0.2804	1.1102	0.4278	1.2592	2.7394			1.462	1.0662	0.0772	0.0806	0.4516	0.3779	1.5841	2.3213	0.4702	0.0472	0.7485	0.2493	0.5933	2.3965
		0.5311	0.1756	0.1168	2.1033	0.4901	0.6581	0.3166	0.1247	0.4652	0.4538	0.4715	1.5062	0.206	0.3397	0.4691	0	0.1732			1.036	0.8909	1.908	2.5407	0.3935	0.5949	0.866	0.6277	0.4984	0.5597	0.4047	1.9774	3.1509			1.272	0.8008	0.606	0.2034	0.286	0.4459	1.5362	2.4449	0.5386	0.3442	0.8685	0.2009	1.0819	2.8825
		0.7635	0.0735	0.1094	1.9222	0.1592	0.0807	0.4386	0.0714	1.1247	0.4906	0.2622	1.9752	0.1322	0.6174	0.7274	0	0.4358			1.2767	0.1616	2.3376	1.6823	1.6057	0.9686	1.4197	0.9379	0.5759	0.4497	1.0981	1.7308	3.8024			3.0178	0.4671	0.9764	0.4033	0.5336	0.6327	1.9174	2.9511	0.4694	0.2317	1.1321	0.031	1.4037	3.0628
		0.6509	0.2095	0.0895	1.947	0.3008	0.2052	0.4349	0.235	1.4638	0.4723	0.289	1.9175	0.0668	0.728	0.6829	0.0654	0.1724			1.9532	1.305	1.9159	2.2318	0.889	0.8777	1.507	1.061	1.0116	0.3025	0.6978	2.8065	3.9192			3.5965	1.4662	0.9549	0.3994	0.5666	1.4093	1.2129	3.5203	0.9137	0.4521	1.6486	0.371	1.5461	3.7868
		0.4531	0.2913	0.1747	2.194	0.0894	0.6945	0.4632	0.7733	1.3338	0.4623	1.109	2.6406	0.2402	0.5948	0.9184	0.1089	0.1027			1.8475	1.3739	1.9948	3.3168	0.8206	1.7184	1.8228	0.8035	1.1972	0.9313	0.9332	3.356	5.0478			3.3688	1.998	0.7784	0.3944	0.9802	1.9186	3.0303	3.5869	0.5549	0.6667	1.8627	0.3091	1.7784	4.4598
-1.05427		0.6565	0.6469	0.4313	3.0732	0.5655	0.437	0.4756	0.7919	1.3339	0.9249	0.7547	2.7703	0.1907	0.6412	1.0076	0.0381	0.3944			1.8176	0.7157	2.4318	3.4079	2.0488	1.1857	1.8527	2.12	1.5071	1.2495	0.663	3.1171	4.125			2.9819	2.0706	0.9948	0.6496	0.7888	1.5204	2.9931	3.813	1.0393	0.6234	1.8564	0.2171	2.4984	4.1234
		0.8679	0.7828	0.6419	3.1541	0.8903	0.2213	0.6831	0.6951	1.8004	0.7579	1.3499	2.3494	0.533	0.8405	1.3603	0.1202	0.4377			1.6358	0.7459	2.7825	3.3673	0.876	3.1717	1.6288	1.2128	2.1098	1.3187	0.967	3.6319	3.5676			3.7849	2.0041	0.8009	1.5897	1.472	1.9607	3.3622	3.686	0.7666	1.5092	1.9667	0.2501	2.3501	3.3336
		0.9979	0.9021	0.5449	3.7341	1.0503	0.6021	0.6957	0.7075	1.8817	0.7704	0.7384	3.0711	0.5804	1.5069	1.9378	0.357	0.6435			2.0058	1.0432	3.4388	3.5497	0.957	3.7004	2.7939	2.9959	2.7834	2.1092	1.2024	3.4013	4.1683			3.089	2.1529	2.8986	1.954	1.5976	1.9469	4.3085	4.1938	1.241	1.6948	2.7205	0.1275	3.0344	3.6225
		0.9916	1.3377	0.7817	5.04	1.4883	0.6177	2.1679	1.1909	3.4696	1.6487	1.575	5.3891	1.1108	2.5814	2.0673	1.035	1.3297			1.7419	2.2784	3.0196	4.026	1.7602	3.6104	3.4084	5.855	3.0106	2.07	1.4691	4.7737	4.2158			4.9199	3.0554	1.2784	2.2646	2.306	2.6397	3.1098	4.6565	1.4028	1.9275	3.5274	0.5942	3.6002	3.9919
		1.1772	1.8689	0.7664	5.1545	1.6053	1.0735	2.7244	1.8353	3.9324	2.748	2.2085	5.2396	1.6629	2.7766	3.1192	1.5148	1.8926			3.1581	3.8222	4.614	5.7148	2.1359	4.5793	3.8598	1.7304	5.1395	2.1374	3.3035	4.2653	5.5327			6.0448	3.2994	1.3997	1.7771	2.0882	3.5532	3.9988	5.0357	1.9662	2.9602	3.5923	0.9968	4.5622	6.3467
		1.8665	2.4891	2.138	5.5196	2.6979	2.351	3.0524	2.3354	3.8064	2.6501	2.7868	6.3556	1.3766	3.5107	4.5401	2.2308	2.3244			4.3384	6.8373	6.7168	4.1591	5.8427	5.0377	4.6418	4.0911	5.6254	2.1833	4.0693	3.9555	4.4185			5.6837	5.0434	2.6753	3.365	3.1512	5.738	5.017	6.1354	3.3615	3.8789	4.7983	0.8275	5.1926	6.2573
		3.317	2.7322	3.4836	6.4985	4.5616	4.6874	3.8493	3.2262	5.8647	3.8337	3.8363	7.0466	2.3028	5.1283	5.538	4.3628	3.791			5.7623	6.4562	7.2939	5.5022	7.3643	4.5128	5.4998	5.1264	6.3192	7.9654	4.7922	5.1517	4.9783			6.9975	7.0064	3.968	4.4964	4.3509	6.6564	5.3568	7.2193	3.9299	5.1328	5.6154	1.2021	6.7129	7.2865
		6.861	4.556	6.4955	8.1701	8.2188	2.8396	7.6363	4.4416	7.6658	4.9981	5.0103	7.5776	4.7782	6.3735	7.5019	6.6434	6.4667			5.9611	8.5906	6.3749	7.4709	7.4546	5.3831	7.1417	5.3178	8.195	8.479	7.0474	6.4993	8.5772			9.4262	7.9256	7.3706	6.0509	7.1816	7.8859	8.9334	7.6634	5.0906	8.5784	5.9929	7.0392	7.6771	8.9865
0		14.0099	9.7639	9.8709	10.8728	12.412	9.269	17.4347	9.7945	10.608	9.8151	8.9241	12.6409	11.0182	9.0125	10.3481	13.8215	10.0183			9.4804	10.0857	10.126	11.911	17.3045	10.0556	10.4286	8.306	12.1468	13.9229	12.7924	9.2092	15.4364			11.9476	15.2664	10.778	11.086	11.3196	11.1064	10.8426	15.0307	13.4296	15.0398	13.748	15.3627	9.9316	9.835
		28.004	17.9525	16.4496	14.0336	17.8343	17.6183	34.9087	17.8974	15.2355	12.4231	19.4657	19.908	21.512	13.1529	14.7522	27.419	16.3797			15.0307	11.4834	11.781	19.4308	16.2179	8.3379	18.2361	14.3199	18.6758	13.0679	13.0503	9.216	17.4269			13.734	11.0783	19.6948	17.176	19.5411	16.9926	17.6042	43.7752	16.7606	28.0264	15.6954	26.8795	10.2515	10.8257
		40.8258	28.954	27.5152	20.1518	27.5664	25.4576	50.0599	41.7273	33.1801	19.6036	27.8169	28.1054	28.5242	22.1574	21.9219	41.8126	31.1722			17.5382	9.6217	13.6754	40.8341	20.5281	14.2658	32.7577	15.4059	26.4098	23.1936	18.1855	11.4683	23.2731			22.5493	15.1762	30.0581	20.6732	30.9066	29.1238	24.1548	52.5472	34.445	57.3968	18.0235	40.0822	15.8665	17.4789
		48.6099	42.3389	36.3053	30.1758	41.5735	36.2913	62.8141	56.1541	46.494	29.1418	40.5016	42.9274	34.1623	46.2022	36.3505	58.9335	48.9055			19.0889	10.0871	18.7646	59.4159	27.0621	21.6951	49.6708	15.6102	36.631	44.2275	20.5038	14.1042	21.7191			51.3724	24.3553	39.9091	25.426	44.3557	46.7966	40.1128	39.4015	43.8748	85.3625	20.2383	43.2795	27.739	24.3883
		58.0112	52.7484	38.6908	43.2226	46.7866	44.762	77.5136	71.9703	67.8497	34.31	49.6389	59.0048	37.7613	93.5331	59.5793	58.2381	58.8766			23.0302	9.658	22.3665	72.2973	29.6946	33.8942	63.9297	18.5739	45.2395	53.011	19.4211	26.3899	19.8704			93.5928	39.2672	68.5961	32.501	51.5701	60.5904	52.8945	79.3158	48.4881	102.902	19.8661	44.5275	56.9796	41.2342
		61.9093	59.9641	43.6059	53.5123	52.1041	44.0056	88.7843	79.7752	82.3624	58.276	54.8022	67.9908	40.6107	138.767	82.113	65.5376	63.3405			23.3436	12.7217	22.3733	84.2869	31.4021	42.5913	76.2811	26.5873	52.6216	81.7891	23.7833	37.5468	20.4084			122.37	53.8754	66.3413	39.3934	57.8389	78.3013	65.147	108.993	52.1311	108.827	37.0306	43.9321	97.878	74.5126
		63.6188	64.477	46.4989	61.2641	54.5279	53.1558	89.2796	78.8607	92.9713	87.1208	54.2918	78.3702	41.6166	153.2	96.9222	71.5506	75.2548			25.6942	11.8032	21.6866	97.7457	36.3017	49.8507	80.3596	34.1395	54.0819	100.028	28.4699	44.5684	21.6515			132.371	69.8348	88.5782	45.9933	53.8143	89.5338	69.4095	126.222	53.6228	105.067	61.2113	51.1798	126.043	91.1795
		67.7172	70.4055	49.7507	65.9199	56.133	60.0223	95.3833	83.1462	105.211	98.1251	55.1698	91.5462	43.8905	156.695	104.716	68.3327	93.5725			29.9652	10.3872	18.384	108.609	39.5692	55.2897	80.3614	47.9216	54.2128	96.2357	27.3016	44.7729	19.3469			156.053	81.9897	99.9311	57.8988	50.9293	97.0012	68.7801	151.53	58.5642	99.9273	61.8932	50.8321	146.952	102.814
1.0543		71.477	69.895	48.8311	69.2919	59.3596	59.1001	91.4131	85.0868	98.2757	103.299	58.2109	97.8739	49.0425	155.429	102.936	64.4846	89.7214			30.7474	8.6915	18.0238	105.787	38.4855	66.3001	86.0159	60.1846	57.4736	105.765	25.9706	44.5987	20.8544			155.536	87.06	108.62	72.9323	49.4127	109.911	76.7882	159.319	65.9753	92.3988	67.0588	53.8315	154.674	105.978
		67.3899	73.3063	50.7777	76.5352	60.7676	60.6625	85.008	84.9047	107.546	105.82	63.0561	95.0576	47.7393	151.348	100.986	65.6981	83.5425			35.1973	7.366	16.2233	105.3	44.3442	70.9438	89.8611	61.6731	62.1082	113.972	31.8136	46.2452	21.1779			159.095	97.6003	112.728	85.4914	49.6727	106.887	75.0704	158.463	67.6213	92.163	67.6319	53.1827	160.339	95.3811
		63.7489	77.041	53.1092	80.1675	64.6975	63.2382	85.5766	91.5816	102.836	112.178	61.1437	96.7962	48.0605	154.804	96.4218	68.4405	81.2496			29.1676	8.0803	17.0798	104.823	41.8605	80.3597	87.6791	58.4482	62.3053	113.118	31.7835	44.1832	25.6787			161.822	105.707	109.724	88.8084	51.2239	103.423	76.9798	157.926	67.9946	96.0004	71.4879	57.793	167.305	92.385
		66.5574	78.4392	54.8207	85.2531	65.0949	63.597	90.8553	95.3033	95.1532	120.444	61.9734	104.576	53.9819	161.119	89.7269	72.6524	87.8044			32.128	5.9231	13.0692	108.296	41.8356	78.8131	90.9528	62.5522	63.4708	119.129	28.89	43.8852	27.3198			159.912	105.887	113.294	93.1764	53.2259	106.638	75.6414	152.464	77.0998	101.981	69.0939	60.8032	167.965	119.973
		67.2413	79.2578	55.0021	85.7703	70.8796	64.7982	91.3011	91.1386	97.3898	117.022	59.3954	104.131	57.2185	164.371	87.5741	74.0677	84.4408			35.7278	6.2971	15.5564	108.187	41.3795	89.0206	86.7443	67.9518	62.7629	119.593	30.2104	46.2882	28.2145			151.269	102.89	116.167	100.742	57.1929	106.548	79.311	154.052	67.8479	98.4429	74.7594	63.2514	167.303	133.144
		67.099	76.8143	59.245	84.5547	71.123	64.0725	93.5971	95.6025	96.3023	120.05	58.3	99.7895	57.9016	161.228	87.179	72.2386	83.8311			35.6514	6.1176	15.8797	101.085	42.0812	86.7049	86.0902	75.0955	64.3446	134.601	25.185	50.2333	29.0521			146.817	104.069	119.117	101.705	56.078	108.705	74.6045	146.102	64.7752	95.0801	77.6306	68.2537	168.035	112.699
		66.545	78.5701	63.5427	82.4911	69.8106	67.5323	85.9508	94.8225	93.315	119.693	59.0221	90.1124	54.2584	155.616	88.5165	77.612	85.3748			33.7317	5.0391	16.7198	99.0494	44.7296	83.2833	96.7716	77.3845	64.1334	129.465	23.2748	49.8912	27.3208			143.664	105.579	118.69	106.064	60.0032	111.817	69.6776	143.084	66.3764	91.7537	74.5846	68.884	167.962	102.089
1.9768		65.7386	75.6569	65.0987	80.8894	69.1202	65.0264	84.2597	92.7388	92.0213	112.522	63.3486	89.4772	57.8988	150.214	90.3714	76.8805	84.5992			38.0393	5.2673	16.3614	98.1053	43.9655	86.672	95.9955	78.191	63.1069	142.164	25.9468	48.1305	23.4303			142.219	116.153	112.861	121.548	60.4758	119.554	67.608	155.128	63.8525	91.7266	79.3202	73.3088	169.067	112.458
		67.433	75.3596	66.8246	76.1789	70.9456	65.7721	86.4703	89.0408	89.5749	106.171	62.6127	95.3516	55.7586	137.834	92.0477	77.2605	81.8737			29.3404	6.1916	15.6565	96.5739	48.7193	93.1267	95.1272	67.6858	63.611	143.483	28.7979	51.7377	25.1196			129.986	127.703	112.126	138.521	62.0411	123.912	67.437	146.416	70.0673	97.7999	80.9311	72.0404	168.119	117.654
		72.5548	76.3289	67.4393	76.1443	70.2025	65.5831	82.1151	90.8564	88.8687	110.928	59.3396	89.4642	52.7578	128.331	100.906	78.4529	82.0082			27.8311	5.461	17.051	96.7334	52.4584	94.2384	97.5618	72.8888	62.6999	146.083	23.0684	57.7795	26.2149			134.264	127.328	109	143.357	63.1887	124.213	72.4217	142.643	68.1553	100.824	86.3502	69.8234	169.095	121.743
		72.7346	78.2469	67.9222	76.3865	74.2539	66.8025	81.0976	86.2905	94.0629	99.3601	56.2055	87.6319	54.2731	129.042	101.594	75.7421	85.0661			29.8478	5.9048	18.2709	102.77	56.3873	96.142	94.2121	68.1385	62.2177	140.174	18.863	53.6594	23.9941			125.158	122.002	105.69	143.945	63.9324	132.788	69.8075	149.599	70.7466	102.794	91.6983	67.5699	169.291	117.794
		70.78	76.311	71.0011	76.4634	72.0127	66.7429	79.5493	89.5552	93.7737	100.343	58.9079	87.8365	55.5298	130.672	101.76	75.4358	85.351			30.3049	6.5688	16.3265	99.4219	57.3158	92.1611	94.1544	70.0555	62.8175	145.005	21.2689	52.0575	24.685			118.285	118.195	113.703	138.289	60.9937	134.486	64.9029	155.81	74.6685	106.674	92.6683	65.6922	168.976	110.934
		70.4027	80.2185	69.8603	78.0998	73.0287	66.9985	77.5764	90.8359	88.1819	103.76	57.9366	84.87	56.3934	124.266	106.307	79.7117	89.9877			28.9865	5.83	20.7904	99.3198	44.1707	98.4917	101.687	70.8898	64.392	145.572	23.1195	50.5663	23.5633			113.607	102.33	111.135	125.109	60.2352	131.975	64.8205	149.152	69.6559	105.304	90.6058	67.9295	169.333	112.524
		72.4147	80.0845	68.5294	76.6755	73.971	66.2244	78.4545	87.6068	83.8637	109.913	57.2595	90.7907	57.3175	118.939	110.016	79.063	87.4997			33.6439	8.5707	18.8493	93.9733	49.7728	92.9814	105.475	76.3186	64.39	151.326	19.6319	47.2901	18.6235			101.222	104.244	106.598	108.294	69.7395	124.605	64.4987	147.345	64.106	104.644	83.296	68.6267	169.319	120.678
		73.0305	76.4003	69.6968	76.07	75.0316	64.7723	84.4605	83.0503	91.7325	111.8	58.5765	95.6895	59.3791	114.848	106.327	78.5884	88.7347			30.9348	8.5819	16.3528	95.7357	51.7364	89.4779	103.595	86.1564	64.4651	147.37	19.5353	48.7229	21.0121			99.4684	108.812	102.52	94.7441	71.7841	118.033	63.8049	153.763	62.356	104.322	76.6482	79.1884	168.408	121.902
3.0311		72.6518	77.1401	71.3887	72.8797	67.9144	61.8304	83.9848	83.5165	87.0744	106.302	54.3861	92.3506	60.086	112.894	105.413	72.3517	88.6675			37.3878	8.6387	15.2794	98.6046	57.1714	92.456	100.458	78.6413	64.2171	142.427	25.7349	50.552	17.7222			100.371	105.205	93.077	84.9409	66.0209	113.498	66.733	156.194	64.5465	104.341	77.115	79.4848	161.115	119.657
		73.2611	79.3462	71.8755	72.0832	69.8405	61.4704	87.1125	75.832	84.5315	108.93	53.5543	88.933	59.122	116.486	102.173	77.5	83.8499			38.7427	9.2298	17.3191	104.803	60.4374	96.7098	99.2124	74.2867	63.3445	148.998	20.1871	50.1145	19.6666			102.067	99.019	90.9737	79.246	65.5724	105.184	69.7861	159.111	71.7086	108.768	77.6405	81.3886	153.738	119.889
		72.2673	81.1911	65.7235	72.2977	69.8247	60.8934	89.2908	69.0523	84.8219	105.521	53.1501	80.7507	61.5606	114.413	98.3908	78.3966	78.8976			36.7016	8.8326	24.2986	98.603	59.2653	98.4287	101.834	71.0791	62.6288	152.853	22.6836	46.7064	21.1031			95.988	95.3254	80.0722	83.0491	66.4067	101.855	71.8716	160.942	70.6665	109.718	72.8307	84.1971	144.921	117.965
		73.5156	82.1487	73.4634	73.6538	75.2991	59.0132	90.9775	68.5424	86.4405	100.096	52.6638	80.0695	61.8326	118.577	100.89	81.3112	77.8974			39.5807	8.8788	24.7958	99.5096	60.4117	100.49	106.739	70.0514	61.8194	151.077	21.069	46.7463	24.9252			91.477	100.958	79.3399	89.3136	70.5179	100.202	70.0357	155.118	74.9159	111.334	76.9427	89.0353	133.418	130.616
		74.8689	82.1646	73.3406	75.2736	76.5341	60.9111	83.9925	67.2428	88.3988	87.7411	54.8645	79.5929	59.5923	125.618	93.8595	83.5187	77.7749			49.5966	8.7201	23.4985	100.484	54.4502	103.949	107.556	70.0622	59.2928	151.958	20.5645	45.2452	24.25			83.8536	93.9844	70.9121	88.4821	67.9884	99.0903	68.0517	147.399	73.1925	101.689	78.198	88.8184	129.044	137.242
		73.4369	80.2627	66.7217	75.4319	79.3533	60.1765	88.6084	65.9265	80.5064	81.4429	51.9177	76.858	57.643	131.797	89.0869	81.0604	73.1359			45.9181	9.1022	23.0111	101.353	50.1367	110.129	104.683	73.574	56.3116	155.114	19.975	44.9977	30.1737			81.232	91.0103	72.5887	85.792	71.5654	96.7631	63.5318	142.996	73.4395	94.0154	74.415	83.2588	128.464	128.976
		72.464	77.2578	70.2632	72.5073	79.5142	60.0147	83.3532	72.3742	80.9027	83.8943	49.2549	73.676	57.6509	132.625	90.3478	73.6166	76.848			44.9105	10.2493	21.1785	99.5657	51.7153	105.425	101.208	77.548	56.4369	163.568	18.9887	41.1425	27.7991			90.7924	103.885	68.0968	87.8947	70.8347	96.4169	57.8126	139.903	72.9504	87.5047	72.6585	79.7045	126.523	114.187
3.9536		72.3117	76.5982	69.6539	69.9968	78.1761	59.9252	81.8137	81.6833	77.4562	91.3814	49.3544	75.797	55.356	121.032	93.1688	71.7423	82.7903			43.1802	9.6299	25.5212	102.445	49.8475	100.677	102.463	78.5611	56.3479	158.363	22.7708	40.5348	22.5484			90.428	100.787	68.6464	88.4829	65.7272	91.3346	65.7728	137.228	71.7931	79.4758	62.2319	75.5099	122.82	117.216
		71.0774	76.4718	67.1445	69.5169	78.176	58.9759	80.4632	81.8192	74.0058	88.0976	45.9697	76.4208	56.6523	116.669	93.9688	71.3833	80.6675			40.7072	11.0181	21.9125	95.3159	49.2431	102.806	102.643	71.254	54.5067	158.676	21.2307	39.333	25.9222			89.1014	98.877	61.2935	89.7794	69.3678	92.1839	69.2947	136.466	66.554	80.1089	58.2678	73.9694	115.625	113.55
		68.7698	75.2041	70.3703	66.1061	80.2585	59.125	75.024	78.638	76.648	91.525	46.8214	75.1677	50.9236	126.897	87.9689	71.5748	76.9163			40.8978	12.4219	21.8769	91.5237	44.0521	99.0021	111.532	71.9561	51.5379	161.171	25.0889	40.3869	34.3489			94.0909	99.2801	59.7324	90.7446	69.8129	93.2644	71.4683	125.963	61.3503	83.3158	56.8833	76.2683	121.806	109.635
		69.2219	73.0736	70.4342	63.2806	84.2158	59.6175	70.5072	79.5758	78.6428	93.2357	51.8345	72.879	46.7378	131.378	92.1963	76.722	72.1852			41.9715	12.6144	22.7349	92.1444	41.7896	92.2789	114.219	79.6704	51.3948	157.191	20.674	42.7059	29.813			92.8687	98.5863	61.4642	98.7782	71.9786	90.1601	70.8659	115.438	62.5638	89.686	55.4301	70.7812	124.076	100.786
		66.9458	70.3294	68.4322	65.3797	79.7216	61.072	65.7336	82.4312	75.8092	88.1128	51.3042	75.3845	44.1968	123.499	88.6304	74.9235	68.1299			43.8869	12.147	18.7547	92.2989	42.1011	96.9579	107.987	84.4965	52.5615	155.995	20.8177	41.8048	25.4915			87.186	90.8097	61.3777	102.551	76.784	88.1709	70.1489	107.588	61.6021	94.6619	52.6279	65.4706	119.085	96.9365
		65.0764	69.3426	64.6726	64.8611	78.4248	61.0269	67.4343	79.3367	76.4012	86.4982	46.7517	75.7594	46.9849	119.06	77.9706	75.377	67.2716			41.7034	9.5189	24.0008	91.6248	37.2019	103.072	112.261	83.0624	54.3903	153.088	22.9951	36.3774	21.615			88.705	96.0205	58.9046	100.715	73.4942	85.2968	63.9391	108.427	53.7472	94.1714	44.0452	59.7271	107.501	93.3528
		65.0656	65.9289	62.8861	64.8971	74.1813	60.2618	65.7831	76.3541	77.2673	82.3402	48.7222	79.225	44.882	116.967	74.9675	78.072	64.8784			50.2886	10.9971	20.3447	94.4665	34.4653	101.192	108.233	93.1557	57.1343	159.177	17.9882	38.2429	17.6193			99.7316	92.7146	55.1662	105.808	66.2696	81.4209	68.7687	117.009	56.5956	96.9382	39.3484	59.2393	96.6692	89.7157
		65.3292	64.7272	63.4666	71.9775	82.9636	60.0006	66.3669	67.6339	81.2379	82.678	49.7916	82.8862	44.699	114.616	70.6209	71.4385	62.454			50.0356	11.4688	22.8667	88.1291	46.7545	98.1608	105.363	98.608	59.3323	159.299	16.9088	35.347	17.3685			92.9545	99.9518	56.5403	92.089	65.2017	86.2404	65.3912	110.418	54.1971	95.3215	34.9508	62.8857	88.3389	75.9446
5.0079		65.2915	60.6532	63.7316	73.8479	85.4336	57.8699	66.4876	63.4176	75.8776	80.0971	47.9623	84.395	46.4734	120.343	66.1934	70.4758	61.3296			53.0038	11.1787	24.6358	88.0818	39.2469	104.214	108.123	98.1453	61.8024	159.059	20.9608	33.1285	18.9082			81.3792	101.147	52.9836	86.7115	65.5261	85.1298	61.9345	108.147	49.9632	84.9968	31.161	56.5603	77.1498	67.5841
		65.0585	63.3923	62.8569	75.2974	85.2539	54.5518	66.5987	64.4153	75.0317	77.1361	40.1576	80.5431	46.0348	133.612	68.2724	67.9173	60.5092			59.1052	12.0892	26.5874	86.0901	43.0443	108.696	106.005	94.397	58.8304	162.376	22.5582	38.8093	20.577			78.5429	84.7228	51.3614	85.8131	65.1662	82.5582	64.4739	118.948	46.1854	88.095	32.774	52.4812	64.1361	74.8065
		67.7364	63.7776	60.9421	75.6367	79.7915	55.9354	64.2448	62.2782	69.0328	76.2807	41.0936	80.3678	42.0023	137.852	71.4226	57.8954	60.9195			49.8298	10.6072	25.3689	82.5273	45.4374	106.019	107.203	85.525	55.0552	162.267	19.3602	39.4159	17.9841			71.2291	77.2847	49.07	87.564	65.0794	81.6299	63.5592	129.912	43.3367	91.4051	34.6917	45.7821	59.1098	76.8168
		65.8679	61.7115	60.2118	75.4424	80.9503	59.6619	61.0529	61.0653	70.0959	82.7884	43.0595	79.7573	40.3456	133.446	75.2307	54.7412	63.8148			48.9693	11.1508	22.9122	79.6489	41.2827	103.362	106.24	87.9565	51.6336	166.817	18.2283	39.0656	17.1286			71.1949	76.2838	44.7748	94.3132	63.0235	92.9702	57.0973	117.603	44.0173	85.7995	31.3071	46.3383	64.1854	79.0528
		64.9876	63.6918	63.3594	73.2022	72.5081	61.9397	64.1649	66.4893	66.3821	82.9044	43.4229	79.6774	40.5678	124.779	77.2482	59.1584	66.851			41.3081	14.5258	26.1239	73.803	49.1886	115.059	109.597	85.4302	53.7386	158.183	16.3141	39.2693	21.1056			77.0569	81.6113	41.4818	94.1255	64.0382	92.3622	55.1888	128.212	43.9818	80.3646	31.4009	44.7777	80.7515	76.8677
		65.9095	65.444	63.3157	68.0013	78.1533	61.6241	61.3416	70.4478	57.8441	86.3204	41.4805	69.4795	37.2796	122.407	76.7923	66.7388	67.7908			33.9326	10.9809	25.5795	73.7585	53.2652	111.21	112.723	81.1284	54.0311	162.738	17.9417	42.5077	22.6676			90.9744	73.2089	41.2094	96.6753	65.0121	95.7423	53.7566	133.767	44.282	82.7264	31.0648	45.636	85.5042	84.9245
		61.8938	65.6949	63.2413	61.2037	76.8613	60.6558	63.1435	75.6854	58.8763	85.7822	45.6535	65.6371	35.5197	118.903	77.0656	66.1517	61.2906			33.509	10.2152	29.8043	84.6859	45.1371	107.618	109.267	82.5503	57.3702	155.106	16.412	39.9705	23.3159			103.339	72.8632	35.5034	99.3897	67.2258	103.869	60.645	126.097	42.7108	82.7381	33.47	46.5225	83.3387	87.3591
		60.1813	64.5898	59.1522	55.8643	75.4571	57.2556	69.7528	79.3623	61.8384	81.1814	43.1533	68.3814	35.3707	115.274	74.1352	62.3683	58.9895			30.5708	9.8379	26.6489	87.5585	43.5612	107.522	104.433	82.8008	57.3779	157.637	15.2404	37.2059	21.4698			98.4632	73.3037	30.4035	106.425	68.0859	107.674	64.5067	134.69	38.878	86.6097	31.3634	44.2903	64.2337	83.7574
6.0622		61.6258	67.6963	55.1285	54.6128	76.1587	55.7275	70.8424	68.0137	60.1336	78.7703	48.1217	71.0772	37.4899	118.519	68.0859	62.7208	57.8387			31.7128	11.4673	28.0145	91.8717	39.4013	99.9109	105.318	90.3039	55.8916	160.609	15.8618	36.1215	17.4207			93.6166	72.3057	31.1365	105.791	63.6252	105.941	58.9168	140.684	40.3346	88.0231	30.8963	50.5965	49.661	84.3404
		60.8431	72.0408	54.2101	54.1583	77.0699	55.0034	71.2789	61.7101	63.4411	85.6165	49.6225	73.0944	41.5413	119.749	65.3623	77.3976	55.2936			24.667	11.1628	28.3801	93.7383	41.54	105.837	107.942	95.6351	55.53	157.328	17.3743	39.7641	19.6007			91.9024	71.1387	29.5487	91.9073	69.7486	104.101	61.77	147.929	37.6195	91.9458	31.2066	53.1557	45.5036	79.9115
		59.8317	72.5462	53.6356	50.9351	76.2122	51.8083	65.261	66.9228	59.8461	82.4649	47.7365	69.8239	44.3821	120.276	65.0024	76.5247	54.4787			26.1941	10.2051	28.8794	98.1727	41.1319	101.789	109.028	94.7647	56.1305	157.286	15.1232	38.5895	21.138			90.2182	81.616	29.7848	87.8095	70.285	101.408	66.966	162.536	37.5487	93.8759	31.7679	54.5704	46.0098	65.4611
		56.6886	72.4465	50.6428	51.4482	74.7872	51.6077	57.7904	67.7821	65.2851	88.4522	42.1154	72.0798	44.4935	112.611	63.8541	73.621	58.9326			30.2604	10.4094	31.2834	88.3544	40.2294	101.837	106.94	95.0389	55.8969	163.421	13.3043	37.7777	22.6494			82.4092	77.7634	26.7817	92.3468	78.8917	92.0079	67.647	161.901	40.0519	98.5509	30.495	52.3064	50.2021	61.4895
		53.0998	69.3945	47.4222	53.702	79.7479	53.1219	56.133	63.9489	68.4084	82.428	39.7891	74.5565	43.1836	96.2068	62.1626	71.8609	62.1475			31.5579	9.1252	27.8713	83.2071	38.7172	100.367	105.136	89.9842	55.8969	164.253	11.3659	34.7262	24.678			85.149	73.7321	26.1643	101.042	73.0437	92.3081	70.459	155.83	41.098	90.2583	33.1995	45.5435	47.6005	61.7265
		51.9352	67.6582	48.9421	55.2175	80.56	56.2375	52.5783	62.273	73.4637	81.8846	36.13	71.9141	45.315	91.6438	59.573	66.5505	61.7407			29.4626	6.7039	25.1826	80.1612	43.4787	98.2342	106.008	88.3261	52.5842	159.277	10.7339	35.555	26.3681			99.9037	77.7724	27.7079	99.5267	71.9079	93.6398	57.2787	129.905	44.1252	88.0143	39.8386	40.6307	46.6662	60.6889
		51.6377	66.6481	47.9346	54.7001	73.2266	53.4003	55.6013	60.4025	69.8875	83.4031	31.8143	76.1531	46.1291	100.898	63.1182	62.525	66.7488			31.504	6.075	22.1802	77.7475	43.9321	94.5412	103.906	89.555	53.2777	166.69	9.8489	34.9946	21.9886			106.815	71.5244	28.7782	85.8233	71.6284	96.5857	61.6341	110.608	40.718	89.3614	35.0316	34.2406	49.959	55.7316
6.9848		49.0287	66.6651	48.3113	53.0634	74.937	49.7973	48.3247	61.7719	70.2571	72.6461	33.1104	77.1048	45.9443	106.794	69.3698	58.3544	69.7881			34.615	7.6081	19.7561	81.7133	44.3827	100.622	107.694	91.2257	49.9296	160.608	11.1311	36.4315	20.9372			119.583	64.5375	30.0927	91.3197	66.4297	97.3338	66.5325	96.359	40.1056	91.8833	43.8641	33.9589	57.7172	55.7289
		45.397	66.0331	50.152	54.6524	75.9066	49.1437	49.458	60.3048	68.4049	75.2826	34.317	79.434	47.0258	106.632	73.8246	58.1708	70.9869			41.1817	6.6397	19.0935	81.5733	43.0786	99.7238	113.006	88.5379	51.1278	159.648	8.2878	38.2735	16.8359			127.705	55.3758	27.5714	103.735	66.4521	100.745	76.9193	97.2657	42.0928	89.8874	43.345	31.8902	62.0312	60.0064
		46.103	69.2467	49.579	56.9701	78.1759	43.4945	47.7465	58.0829	68.6518	77.9416	38.9431	75.7908	45.4172	104.092	73.5308	55.2367	66.8667			47.3956	8.5306	17.6037	88.7635	33.9679	97.3877	110.88	88.2919	50.1644	161.676	9.488	44.3115	19.7669			140.295	58.2455	27.4009	101.982	57.3012	111.127	70.9633	94.8349	38.8206	87.5576	38.5193	31.3973	60.988	63.7218
		47.8804	68.754	48.2003	60.3786	77.5649	45.3322	50.4205	53.8078	73.7658	78.815	38.9415	67.6007	45.0476	97.32	74.9407	52.8041	66.6981			43.097	8.0411	15.2823	85.8551	35.1716	107.012	113.418	86.9973	51.6382	160.694	9.2841	45.8003	17.1082			147.361	61.6064	29.9861	100.164	52.7732	116.802	59.4287	90.1983	40.8475	86.7088	33.0533	32.7283	57.0501	66.2917
		48.6314	70.1175	48.4942	54.5644	79.3854	46.603	58.6727	46.8775	77.9316	84.3134	40.4159	64.2485	46.0643	88.835	76.1641	55.4269	60.9054			36.3994	8.0101	16.0985	78.5952	38.9045	105.988	114.274	87.7785	51.8558	160.531	7.5976	42.5653	14.6105			148.081	60.0783	33.8174	101.563	54.0318	134.354	57.3099	90.4359	37.288	80.3168	32.5038	32.2707	53.177	75.2085
		49.715	71.6895	50.3983	61.1957	75.9453	47.3039	58.8638	43.6494	79.4693	81.3301	39.8388	62.2221	43.2957	79.2729	80.6284	57.7261	60.3712			36.1447	8.9425	19.0103	76.7485	37.6916	109.117	104.953	94.4411	51.1191	160.154	8.9377	39.2767	14.8214			139.994	57.296	33.2368	100.507	58.9748	146.714	51.3286	92.9384	40.9036	78.8191	31.7426	28.3368	47.1265	77.8387
		51.031	74.3213	50.4625	61.6606	66.9188	46.9292	56.6775	44.8364	78.6571	70.8459	41.34	61.2453	43.872	76.559	81.4144	54.457	56.8555			35.5919	8.7185	22.2456	80.9118	34.3204	111.332	103.268	92.5943	48.7007	159.858	10.1829	41.5445	19.0146			140.653	50.0661	35.2586	91.8028	60.7501	148.322	48.2914	95.7253	38.4329	78.7618	29.4521	27.5646	46.5455	78.8377
		49.8824	72.1984	50.5867	57.8647	62.231	49.2223	55.5055	48.0319	80.0822	73.3236	43.9248	65.0574	45.6639	80.1389	77.9843	53.069	56.1734			36.4263	7.2138	22.196	88.0668	30.5339	107.375	106.059	84.4672	51.1875	151.303	9.2967	38.271	27.3163			142.273	44.9438	36.1343	92.9925	58.3316	145.568	47.9292	100.75	34.7826	83.7624	30.4598	29.2532	48.2044	79.5114
8.0391		46.8673	75.9289	50.6577	56.7849	57.4315	50.2659	51.8295	50.1658	79.4899	71.8372	43.773	61.5027	47.5654	77.8517	76.2529	50.2259	60.2081			43.5396	6.9695	21.6726	89.7015	29.9723	101.706	109.728	89.065	49.9532	163.225	9.6694	38.1213	28.0662			139.479	41.19	37.1255	95.8809	57.6403	141.846	46.5243	115.959	32.6884	82.4242	29.2085	30.9521	55.1228	82.4824
		49.8361	75.1752	51.8166	55.8472	56.6	48.6546	48.3353	53.9438	76.257	79.4701	44.0273	62.4918	45.7084	71.4548	75.0681	47.344	63.8802			40.741	7.0892	23.0192	93.0858	31.7532	99.1805	117.689	86.6807	51.6354	156.46	9.2536	37.7898	22.0489			137.85	41.6137	38.571	98.728	55.7298	136.156	46.6837	131.656	31.8395	80.5412	32.018	32.0824	58.6869	85.6258
		51.7268	74.1834	53.1089	53.9032	57.2725	47.3524	46.8877	52.6903	70.0166	80.0575	44.5371	65.19	44.4551	72.9254	76.8407	46.151	60.55			35.9416	7.7788	23.2982	87.2618	34.7856	105.707	116.045	88.02	52.474	153.686	7.3828	38.6171	28.8314			143.08	40.3064	44.1298	99.7634	52.6223	120.109	46.6218	134.257	34.5755	80.3437	29.7617	29.5385	60.7693	84.548
		48.4144	69.0724	49.0736	58.5949	62.7728	49.9097	46.2033	52.0964	68.9658	86.394	42.8226	63.2635	42.2338	77.2938	71.3973	49.5676	62.6103			39.736	7.4466	23.9205	84.504	31.006	101.593	115.415	90.7623	54.8929	156.775	6.7021	39.8264	29.0218			146.703	44.3932	43.027	100.161	47.4657	102.835	47.2321	130.681	31.7524	80.3298	27.4583	27.2391	62.8979	84.9109
		45.5577	65.7752	47.496	58.4514	65.0417	49.021	44.9585	51.4251	75.3264	82.5424	43.8633	62.3622	41.8854	74.2639	68.5322	52.8874	61.0853			41.0897	8.7856	29.3846	80.151	25.3827	98.7359	113.494	95.5687	56.2505	156.288	6.9746	39.0333	25.8599			133.566	41.6663	42.4849	103.535	47.0623	92.4259	55.2061	128.391	30.4875	75.8596	27.1646	26.3463	56.717	89.726
		41.6993	63.729	44.8081	56.9945	64.4399	47.4091	46.958	51.5569	78.3965	70.4371	44.2037	61.0361	43.1522	76.5771	65.259	58.2825	59.6112			33.5413	8.3907	25.9614	72.6003	25.8173	99.0115	109.564	103.939	61.0371	161.212	6.1871	43.288	25.4445			117.893	36.7994	44.7655	105.216	43.7726	90.3964	55.9977	126.852	30.0068	73.0322	30.2341	28.7312	50.5516	94.2473
		39.1305	61.8963	42.9777	59.0266	65.3555	46.475	42.1402	52.8591	80.6898	69.6414	41.7813	54.9453	41.4576	81.509	66.855	62.6751	56.3913			34.6932	8.1109	22.2966	73.6999	23.8949	105.183	106.296	103.234	67.466	151.637	6.6695	41.9755	28.3334			116.47	40.7755	43.097	107.962	43.1209	99.0455	55.8104	128.75	25.1703	69.2813	28.7025	27.3814	48.752	92.2197
8.9616		37.1007	64.1504	42.9874	57.5978	65.3972	46.4106	40.9644	54.7704	75.0896	69.3259	37.7944	52.6527	39.0018	86.8927	66.9517	65.7517	53.2103			42.6946	8.4683	20.1214	80.5238	20.4445	108.464	109.414	97.4179	68.0257	159.057	7.0681	42.7108	26.2325			122.513	39.9575	40.2556	98.9843	43.9169	102.688	54.4145	121.927	23.6026	64.8225	31.3236	22.1707	48.0598	86.2702
		35.7611	61.9924	41.9005	57.5352	60.2291	47.2382	44.3283	53.2104	72.4763	70.5961	36.1985	51.6199	37.791	89.2182	65.7918	61.4289	52.2949			40.7581	8.4636	21.6347	84.423	21.7962	108.865	115.298	90.603	63.0085	164.621	7.2633	43.9304	28.1394			124.525	42.3592	42.9618	85.3828	46.2041	103.525	53.4583	111.711	21.8889	65.2503	33.3902	21.832	48.2673	74.4091
		33.2136	60.9716	38.0764	60.0421	62.1816	48.1611	43.9935	56.3189	67.7511	68.9611	38.0129	44.7352	36.3892	86.56	68.7528	59.5914	51.9884			39.1085	9.4137	21.2129	79.0478	18.0412	109.437	108.734	80.9401	60.843	161.4	7.7108	47.3793	32.3943			125.316	46.5822	42.1859	70.8923	48.0995	102.348	46.8553	108.611	22.9111	64.7968	34.2313	20.8184	53.2341	67.2334
		35.394	58.1372	35.781	59.0479	62.4367	47.0579	45.7789	58.2737	62.0562	71.1224	36.3971	44.3383	36.5763	82.9192	69.6064	60.1768	54.1688			40.1783	10.8957	22.7764	69.8709	20.2797	106.668	112.879	80.4559	57.0826	163.764	7.5858	43.1808	27.8351			136.204	43.1286	41.7368	62.5505	48.2158	100.624	41.8527	83.2264	23.0882	68.2879	36.2929	21.6352	51.5484	70.3499
		35.2639	58.2375	33.1419	58.7218	56.9197	46.0069	46.7218	53.5242	63.042	74.8524	34.1158	48.2701	37.391	86.663	66.818	59.572	56.5056			40.6628	10.2293	24.2403	64.7959	15.8833	105.205	118.001	92.5021	55.7101	162.728	8.5875	38.6307	28.0985			139.393	47.634	43.5512	51.2692	47.2326	90.1491	42.4205	76.6437	20.3778	63.1204	36.6394	23.0806	45.6068	69.3784
		40.5566	56.7394	34.4017	59.4865	59.1942	43.4597	49.5394	50.429	62.3632	78.7662	33.8759	48.6611	38.4599	90.1474	62.1095	54.8002	53.7936			42.1784	9.905	21.5625	58.2359	11.14	103.817	115.159	90.9905	51.4695	160.867	8.6641	40.2319	25.7941			147.522	47.4562	43.1755	50.6504	44.1954	90.0261	40.6272	73.4793	22.7439	57.3832	39.9051	24.2131	43.1942	81.0448
		41.0274	54.7932	34.7888	60.0312	60.2265	42.201	51.6579	48.4499	58.6954	82.4876	32.6949	53.3625	39.5647	94.7464	58.348	52.1679	49.2529			47.6118	10.7941	26.2594	60.213	11.985	108.751	114.698	81.1481	52.7111	157.225	8.866	39.3227	31.6868			147.598	52.2891	45.749	49.4535	45.5299	89.2849	37.2217	71.8716	24.9394	54.5479	38.9577	24.0608	44.8975	93.2548
		40.5811	54.8213	37.1734	63.4629	56.6268	44.1566	50.9157	48.3196	58.0383	84.4368	32.4533	64.659	38.812	85.1021	57.4582	56.2358	51.9152			49.0787	10.2645	21.2738	65.5408	11.5398	124.42	113.654	71.0291	52.1346	163.52	14.2804	40.0454	27.8963			154.165	49.9782	44.3014	51.1486	41.8485	95.1347	39.7385	73.4901	25.503	53.4429	37.6206	24.5542	41.3121	93.424
10.0159		39.7872	51.18	39.0931	62.7476	58.9534	45.19	49.0398	48.78	55.2565	85.7244	32.2896	73.5483	36.2614	72.5333	61.396	55.6531	57.0227			43.1039	9.5331	22.8122	79.6331	9.7512	123.468	112.494	67.0256	56.898	165.582	15.8537	35.4041	23.6208			156.73	51.0928	45.8383	48.2596	40.9936	104.223	36.2224	74.7402	24.8102	56.6754	37.437	22.1705	42.0916	87.9546
		48.6587	50.0861	37.5858	64.5364	54.6519	45.4576	45.3158	50.1279	55.206	83.7239	30.8324	76.2688	37.0933	77.3856	67.1434	54.782	64.6393			42.0668	11.0914	21.8699	83.072	11.246	120.827	112.996	65.6285	61.2841	162.006	16.7125	37.153	25.0939			145.275	58.3463	44.0461	45.628	43.527	111.189	32.6019	73.689	26.9413	56.5586	37.0237	19.7335	42.8997	80.9822
		46.4826	49.5949	35.8948	61.275	56.9182	47.0986	49.1646	52.9908	55.3302	78.5594	33.0865	81.6852	39.0699	80.4707	63.4158	55.1327	62.9631			42.7249	12.5021	24.1236	79.604	13.1996	116.876	113.871	74.2229	60.6479	163.831	16.031	37.7129	24.1996			145.726	66.5207	46.387	46.8447	41.2475	108.259	33.3901	71.9911	30.1612	57.0782	34.9772	20.7353	46.6493	78.8131
		43.2596	49.2537	36.9495	57.3415	58.7653	49.0564	49.3385	53.0023	54.529	76.6168	33.1261	82.15	39.8207	85.3908	68.2425	55.238	70.2114			44.5482	13.1594	22.2564	76.5458	11.5277	118.022	113.69	71.7795	61.3903	162.907	12.4476	31.2437	20.1688			129.87	74.6312	48.3406	45.2271	38.8766	101.725	37.9877	65.9834	29.0573	60.1762	35.6788	19.5386	49.4744	79.5694
		41.4753	47.3081	36.5567	56.7681	57.9921	46.7113	46.2423	50.1099	56.4554	80.7953	31.311	73.0736	39.7273	96.3659	65.8696	54.4215	71.9716			45.2001	13.6056	20.1679	79.9533	12.4214	113.962	112.785	70.5271	62.0092	162.767	7.992	32.6794	20.5486			125.595	78.3913	52.6476	46.4449	36.622	95.1384	38.1907	65.3996	30.3263	63.4994	36.9326	19.2024	51.8372	71.3628
		43.2926	44.0126	35.907	51.0129	57.791	46.0064	42.3116	50.5076	63.483	83.4071	32.881	71.2581	40.2945	104.244	67.0638	52.0398	77.5111			46.3081	11.7493	24.963	87.8002	13.8951	110.62	110.902	67.3461	58.6442	156.151	7.6384	30.3658	18.9315			115.001	77.7099	51.343	48.2617	34.2197	85.479	35.2203	70.2011	31.8523	64.9824	37.4554	17.5113	54.309	71.6848
		45.7054	42.9993	37.8858	43.7913	56.4595	44.3646	39.9158	51.1442	62.0783	86.0073	34.2047	73.7966	43.7486	106.921	67.8622	55.443	76.2819			46.8668	13.7577	24.05	93.8345	10.2713	116.761	111.978	65.1738	58.6751	158.839	7.2724	29.4772	22.8304			112.954	72.7783	49.4079	49.5633	34.6776	73.6274	34.7252	60.131	33.2106	73.1464	36.2083	18.6297	57.6436	61.9411
		46.2571	38.6775	38.3077	35.6884	54.273	46.5711	38.124	48.6866	62.776	85.6961	35.7446	70.4931	44.1294	99.9462	72.8507	57.1636	66.4329			40.6681	14.309	19.3427	91.0835	12.0327	119.167	109.862	61.9066	55.3859	162.935	8.4558	29.8763	19.9629			117.094	78.2985	46.1761	48.436	34.2146	68.1114	35.51	60.7985	30.1385	71.9811	31.966	18.8926	60.9955	55.5777
11.0702		48.5793	39.656	39.4958	35.0009	55.2812	46.063	36.6225	45.6805	64.18	83.1764	36.3595	58.8395	45.7363	90.9272	80.5345	56.3707	63.291			42.9475	14.8932	16.1573	78.5625	13.3475	114.767	106.062	63.3307	54.9051	161.27	8.8484	29.7994	17.7383			123.993	80.2832	44.8289	49.557	35.6868	66.2296	34.7888	59.6997	29.7532	60.1267	28.0491	20.8211	60.2573	52.828
		50.731	39.1648	41.3202	34.8221	54.8605	46.4097	35.5808	45.4551	63.7079	83.8848	35.7333	57.5189	44.9205	88.5829	79.4209	64.7796	63.3985			43.4234	14.9512	17.3132	68.0337	14.9323	114.203	106.52	67.2702	56.2379	164.133	6.4187	30.1656	17.7866			112.292	83.3532	50.9323	51.1701	33.4495	66.8578	33.2303	60.5988	28.5806	65.32	27.2	19.6555	62.2757	53.1108
		44.0347	41.8356	40.2364	37.1794	49.0938	48.6012	34.4526	50.2268	58.6273	82.1993	35.5282	58.0205	43.601	93.2127	80.2878	58.2141	69.0045			42.8493	13.483	16.1395	57.2917	15.0114	116.427	108.377	63.2794	54.3945	163.239	6.0583	29.5576	18.5209			100.165	81.114	45.6077	56.6846	33.5666	58.4574	32.9724	76.0672	26.7505	74.1824	25.368	19.3986	60.2477	55.6602
		47.5282	45.8176	38.5663	39.8315	52.2496	48.3052	34.3454	53.4954	64.3574	82.1256	35.2651	62.198	41.4804	94.4049	81.1127	52.8392	59.7284			45.232	15.1446	21.2867	54.8465	17.2326	121.694	106.151	58.8349	53.4211	164.03	6.5362	29.9515	18.1692			89.1017	78.2435	42.1871	62.6251	32.7472	59.2377	32.5863	72.867	28.8342	90.8799	26.6386	19.7522	60.4966	68.5163
		51.0533	48.3148	33.8592	46.4993	50.2927	48.4662	34.8645	52.8963	59.6307	83.9583	34.5184	60.5777	39.465	92.9554	73.987	51.703	66.7363			44.0134	17.3379	22.0547	59.7975	12.1688	124.424	102.896	61.6521	56.4753	161.051	4.6628	29.7888	18.3666			94.437	75.3838	35.9137	72.7521	30.9219	55.0237	35.6741	57.8071	31.4157	97.53	31.1798	19.867	50.7423	74.4746
		50.9518	52.8022	35.6552	49.6369	51.2402	47.4813	36.075	53.0828	57.2208	83.6837	34.9607	59.2041	38.5822	89.6127	69.9813	49.4778	68.9703			40.8845	15.9987	20.2233	62.1388	13.177	119.686	105.342	75.538	56.5097	159.361	3.9622	30.4895	19.5775			98.0983	68.6904	38.3808	80.5484	28.6316	54.9953	39.3529	54.0269	29.6991	88.843	33.3717	20.3547	53.0597	83.1045
		51.3341	53.5561	34.9962	45.1064	53.2829	46.9571	36.3826	54.3709	62.0302	80.2444	35.452	58.6975	38.1251	80.3649	69.6923	50.6646	69.0676			37.0982	16.5015	20.1615	68.661	12.6937	116.073	103.983	81.6807	55.8861	162.291	5.4481	30.2932	17.007			104.956	65.6298	33.8546	79.943	28.4421	52.8957	38.9451	61.5236	32.0626	78.3103	34.6348	22.9171	64.3291	90.6356
11.9927		49.9338	54.2052	32.3691	46.1342	52.6759	46.6746	38.2105	55.8175	63.4354	78.1374	33.5159	56.1589	35.9934	81.6934	61.6669	51.5272	64.5277			35.7157	14.2284	17.334	68.2266	16.0936	111.564	101.262	79.1544	58.3018	164.233	5.237	33.8513	17.7522			108.646	62.9962	38.1472	84.5661	29.874	54.2729	37.2623	62.38	32.0035	70.9855	29.2581	23.5505	60.7741	91.5617
		46.8656	53.669	30.9104	42.6519	53.6779	45.5254	34.1643	57.8484	62.5182	80.1102	34.0424	57.1245	34.4245	87.7662	58.091	52.5152	61.764			43.8184	13.2673	17.3015	61.7737	11.1162	109.052	100.751	79.7422	59.2441	162.956	4.683	33.6675	20.3953			111.993	66.4515	36.515	78.651	30.3903	50.4926	33.4487	56.1951	31.643	67.7215	26.909	22.191	59.9656	87.9369
		47.0159	52.597	31.8883	47.2274	50.7249	47.8154	29.7286	56.5479	64.5971	75.4426	33.8172	57.0693	34.2461	90.1999	52.3565	55.0962	64.0316			39.9651	15.0083	18.5878	57.6277	13.771	107.263	96.7673	72.4333	63.9025	162.994	4.4858	37.66	22.2847			106.919	67.8152	36.7562	66.228	31.2335	45.4676	30.2755	44.384	34.0446	61.5999	22.5528	19.5252	58.2835	88.6274
		48.2464	52.1332	35.5454	43.9225	52.8902	51.1859	31.6299	50.6834	59.1795	64.1183	32.0667	66.9211	32.9734	94.5764	48.7913	52.7129	67.4248			41.0213	13.8925	18.8492	58.7138	9.9829	107.498	95.0598	74.3203	53.3269	166.364	5.6915	33.4928	21.1685			94.8138	67.6424	40.2737	65.9975	32.2688	41.2675	28.7727	49.157	32.8821	54.8294	18.2538	19.0137	59.9595	86.0033
		51.1599	48.8843	36.3422	42.5903	55.532	53.5562	29.8056	45.039	57.9269	58.382	32.4516	65.2565	32.6868	102.467	53.2842	48.5808	67.533			36.5671	14.5019	21.6326	54.368	9.4297	113.743	94.2893	75.8697	53.3629	163.126	7.8405	37.0055	21.4308			91.9305	64.0804	34.7882	66.7559	32.141	40.2247	26.8895	53.6211	34.012	53.604	17.1303	20.9219	57.9596	75.9881
		56.3503	48.2869	36.984	43.7918	56.5637	54.4424	29.3705	44.3132	53.4813	54.4846	33.8464	66.9976	32.6681	109.773	53.3653	49.5268	63.4527			34.6976	14.3888	19.8961	55.9609	7.3856	110.921	96.9265	80.0739	49.1273	162.383	9.1703	34.7437	21.3574			95.0592	62.2366	34.2424	65.6286	35.6585	39.6645	28.0685	62.7355	33.615	51.648	18.2815	22.7332	55.839	74.1256
		60.2389	46.9434	34.8858	42.2694	56.9749	52.7985	21.7438	46.9	54.5026	61.0045	35.2147	64.8718	31.5417	119.926	58.0507	45.88	67.887			29.5563	13.883	17.8581	63.3593	8.73	116.724	92.1919	78.3057	51.2392	161.25	7.644	36.8547	20.3973			104.806	60.335	33.9611	56.1921	31.9788	39.4109	32.5816	68.7396	31.2513	60.1155	18.9697	26.5513	51.1382	72.4205
		60.2061	42.9901	39.2329	43.4736	55.3934	52.5083	21.7617	49.3138	52.4281	64.8004	34.0757	67.5791	32.3868	130.338	54.4788	40.9746	69.0567			35.2429	14.8033	16.9824	56.8742	9.3001	122.987	99.7474	75.1404	52.1502	164.289	8.5536	33.3843	23.6021			108.512	57.8511	34.7144	71.7486	32.8501	38.7974	34.8553	66.3274	32.6337	67.7105	17.8006	29.566	47.8069	68.9918
13.047		59.9815	41.2819	40.293	39.8653	58.2401	49.6306	20.2382	49.0158	53.3653	66.0008	34.2599	70.2394	32.4848	125.084	54.973	41.9556	74.1151			40.5577	11.2915	15.2725	58.5551	12.4986	117.236	106.553	67.8203	57.8182	164.728	5.5293	31.1392	20.2042			126.045	55.8416	37.2695	69.5246	30.9274	39.0311	36.3902	64.9035	32.1054	55.7485	17.5513	30.9321	47.4828	70.5684
		57.6134	37.2323	38.7381	39.8038	54.1385	47.9328	20.7682	51.3077	56.6629	69.8244	37.054	63.9222	31.95	118.368	50.3357	45.2391	77.3716			45.2478	13.962	15.0651	68.4721	15.2297	110.171	102.778	67.5346	62.063	166.456	4.2569	31.2667	18.8251			129.018	57.5253	33.616	72.9015	30.2213	37.4397	36.6401	61.8182	31.6499	60.9902	18.6079	29.9291	43.7967	60.0573
		55.9214	35.2242	37.0534	40.9231	51.3935	51.3432	22.0648	50.5455	58.0521	69.1621	40.359	66.2438	36.5061	118.796	44.9718	45.2941	79.2697			50.3931	14.3297	16.9399	62.0472	14.1598	122.659	103.237	62.0041	59.5911	168.41	5.1936	35.4821	20.0186			114.336	54.0439	31.7037	81.8379	30.7052	32.8549	36.5521	55.8083	28.6897	68.673	19.7362	26.9254	40.9184	59.8418
		55.7998	36.7424	35.7247	41.5961	53.6369	52.3091	21.9498	50.6416	58.3184	68.0971	39.5946	64.4805	38.6928	116.395	43.1362	46.1264	79.5634			64.596	16.0444	17.994	63.2443	13.536	115.132	103.082	62.1306	56.829	167.169	6.0856	30.7624	18.8308			116.846	52.3584	30.5492	87.4403	33.289	33.7992	36.9366	55.0855	26.3479	66.3028	19.1999	24.5527	40.4222	63.3598
		55.9284	39.041	34.2176	40.0529	54.1432	51.7351	19.7447	54.5741	66.475	74.2252	37.7982	70.4564	43.7015	112.334	42.7053	40.8177	77.2872			56.5866	16.162	13.5222	60.9659	14.5031	113.699	103.041	64.8214	50.9275	167.68	5.5858	28.7335	21.1204			118.364	53.2302	28.8919	78.8057	36.5284	36.4544	33.8425	51.998	25.3653	61.6737	19.4344	24.1617	45.7816	62.1688
		58.2269	38.3847	35.8652	39.9063	47.2886	50.0943	18.4187	53.4757	59.3411	68.6681	37.8746	62.5605	40.4054	110.017	44.6896	37.4152	73.2165			59.2008	17.0209	17.7411	69.8666	9.8656	108.996	103.836	73.2372	51.754	163.001	6.5424	33.0028	21.9049			117.197	49.9998	29.9792	65.2951	35.7572	36.9475	30.481	49.6901	28.3175	57.5394	20.4019	24.5614	44.3798	68.56
		57.8363	35.4772	35.4399	37.832	46.9933	50.5276	18.6747	49.3817	51.961	65.7708	37.2233	56.9556	41.9264	109.306	46.2477	36.1448	68.5286			57.3655	16.7955	16.207	66.6158	14.9085	111.224	103.154	84.0018	42.6831	167.77	5.6192	27.2661	21.416			113.168	48.642	34.6659	51.9097	35.0626	38.9913	26.7039	46.1579	26.8453	50.3759	20.9188	23.5174	44.4758	62.9127
13.9695		57.2754	32.8466	32.3949	39.1938	47.6921	46.6866	21.45	47.5134	52.4041	62.4382	37.9491	54.0035	39.5262	112.716	44.7655	35.6784	62.6522			66.6615	16.395	21.9805	79.7087	13.8292	111.237	102.954	76.4069	46.3292	163.325	7.7265	30.1476	28.0817			101.823	45.3763	33.2917	51.8059	32.9317	42.2008	22.8113	45.8156	24.7807	54.9401	20.5455	22.2428	40.5935	56.9252
		56.8258	33.5255	31.091	35.1065	49.1762	48.435	21.4127	47.7545	53.8602	65.2828	37.7725	52.6908	37.0433	113.911	43.1852	35.1284	66.119			60.025	13.762	28.0914	68.369	13.6345	102.781	101.523	76.5398	48.4322	166.223	8.7069	28.6107	23.5257			112.171	41.5939	37.4564	48.3955	34.5923	43.377	20.3279	49.8149	26.3505	52.8604	18.5362	20.7375	38.8235	59.2016
		56.1269	34.396	32.0893	36.8923	47.236	48.4049	19.7216	47.9575	50.246	61.6438	39.3687	55.8018	36.263	114.284	42.2798	33.5707	64.2083			59.1989	13.555	33.8704	82.7246	12.3414	98.1892	102.036	67.8705	48.0998	166.603	7.9273	30.9021	24.0037			119.319	40.4643	36.8356	38.7439	33.1194	44.3561	19.8675	50.18	24.7847	55.3545	18.0339	17.7699	44.0186	66.8657
		52.7996	34.5284	32.0182	39.1229	45.6634	43.4328	16.5527	47.4051	51.1898	57.4974	44.7889	59.0279	39.1372	113.981	42.8527	35.1406	61.3621			56.2076	12.2994	34.2737	91.1014	9.3259	100.472	98.9033	63.8734	57.3014	161.788	8.0481	26.9299	23.0231			118.582	41.368	39.5363	35.8494	27.2509	46.6789	21.3376	46.5742	24.0078	49.3495	20.0916	15.5808	45.6601	65.045
		49.3606	33.8819	30.8136	40.3509	47.6299	41.8428	17.5992	47.9967	53.9762	58.1644	48.2984	59.8419	41.2316	113.349	42.2463	35.451	61.3777			60.2656	10.4893	34.7713	89.0513	9.8896	97.7899	99.4078	64.9596	58.7906	163.219	7.6841	28.8069	26.6843			120.091	40.3456	42.2108	39.0753	26.375	47.0863	21.7521	39.0132	24.2821	45.1997	21.955	15.2352	43.8237	53.1231
		50.0336	33.909	31.8076	38.2334	53.9335	40.4973	23.1162	48.6103	52.0679	59.5609	45.6405	58.4954	44.6058	128.3	39.9264	30.7761	62.0079			54.3881	12.9289	33.6269	85.1227	11.958	97.4396	104.044	71.2747	55.4141	156.085	8.5517	32.0469	23.4768			112.79	42.9923	39.568	47.9152	24.4776	49.9973	20.1603	41.7272	24.6235	42.1719	25.6999	15.3719	38.0145	41.4236
		51.0834	34.5402	32.4036	37.5144	46.4431	38.2863	25.4359	49.7854	49.1198	58.3569	41.3047	55.1692	44.591	141.908	42.7049	30.5605	60.5047			58.4392	12.7059	31.9481	79.1373	13.5391	93.2909	103.06	64.2206	55.6006	164.944	6.0417	31.2418	25.7774			101.056	42.2143	39.9705	47.7308	26.8156	50.8968	20.9049	45.8217	23.3289	41.0949	27.5515	15.0814	40.5604	56.4356
		51.8474	33.189	34.5446	35.5757	48.8394	36.3243	30.2621	46.6503	49.3786	56.2574	38.818	53.0232	43.7336	146.663	41.2457	29.4021	62.0602			56.4275	13.2318	31.0935	72.231	10.777	90.8857	107.499	64.3022	54.6683	161.638	8.549	31.3627	24.1607			84.7664	42.5029	39.965	44.118	29.604	53.4957	22.2471	52.8688	24.759	43.579	27.4913	15.2546	41.153	65.7635
15.0238		51.1411	34.6124	37.2474	34.0336	49.6293	35.7438	29.4778	41.5701	48.5119	57.3558	39.5664	50.7223	43.6361	146.148	40.0451	28.8765	61.7101			58.5641	9.6126	28.0557	74.6749	11.8147	91.7531	105.616	65.9815	59.4917	167.997	15.1144	29.7253	20.7806			85.0663	41.0197	36.5862	41.9167	29.1075	57.5293	23.1554	54.6786	27.137	47.2803	26.2641	16.9161	37.6677	63.3701
		50.3008	34.6541	37.4927	31.5596	53.5669	32.1084	30.9391	38.7912	44.1041	57.9888	41.4776	48.407	42.5064	139.386	40.6187	26.4099	58.5404			71.2738	11.7301	32.8353	82.9422	11.2215	88.7148	102.924	72.8117	60.533	166.848	10.0356	29.4538	18.7452			90.9425	47.9922	39.1189	41.9046	27.8545	63.8435	23.4258	51.4737	27.3505	49.7639	26.2958	17.6193	35.5876	68.0649
		44.0046	34.5873	36.6529	30.5522	54.4526	28.9081	24.6216	45.5744	43.2722	55.6506	41.0357	50.792	39.3687	136.519	38.4676	28.7382	53.782			73.0166	13.8845	28.6047	78.6253	12.5494	91.964	105.014	66.9066	65.336	164.075	12.0542	25.6008	22.12			89.8622	45.8483	42.2172	39.2309	25.5082	60.0665	24.4437	47.7361	30.8847	53.1796	24.6911	18.7116	35.5369	65.3329
		39.9116	34.9295	33.3115	31.1892	51.7097	28.8216	18.1605	47.9664	46.5783	57.1862	39.0821	57.0871	43.2696	127.897	37.9352	27.09	50.3848			91.5011	12.6952	25.7797	77.9607	16.8086	92.5171	104.385	61.474	61.8623	161.9	15.268	26.9809	19.2422			85.7754	45.2478	42.8904	45.9086	24.6508	49.9453	25.7152	43.0861	31.5755	52.4724	24.4063	18.9265	34.6633	58.9557
		36.7214	37.1982	33.0205	31.9914	55.5384	29.4216	15.912	39.944	52.566	58.6674	38.0042	54.58	42.835	129.409	39.9526	30.5113	53.2058			73.1555	10.7402	28.5312	75.4431	11.4511	84.0277	104.822	67.5595	63.5856	166.39	16.7589	26.4865	23.5398			92.8132	42.0142	43.7039	49.1365	21.986	34.7936	24.7061	39.9671	28.9	46.4596	26.7489	18.354	31.6914	57.8101
		35.0307	39.3878	34.219	30.6913	55.6538	29.7525	16.7004	43.4669	57.333	64.25	42.3605	58.9295	42.5022	132.255	41.9097	29.4009	55.662			71.3753	11.0474	29.971	67.2103	11.1461	86.3532	99.9171	77.645	60.3241	168.498	15.6565	24.2239	28.5701			82.8896	40.4677	41.3913	49.6952	18.2966	30.5293	26.3246	37.1294	29.9471	44.3628	25.5208	18.9729	28.0344	51.4505
		31.7547	38.1472	35.3445	30.1734	55.8918	31.527	16.4586	44.5412	62.161	64.0557	45.922	60.6583	49.7407	124.832	40.08	26.8454	58.0724			76.6517	8.2895	25.8819	67.0242	11.4248	90.8135	95.64	78.307	65.2725	164.653	14.2059	25.1348	26.4407			89.2303	39.3063	39.8534	49.9566	20.1195	30.4495	25.1581	34.657	27.1357	39.793	24.8442	23.0982	26.9206	42.9004
		29.9124	36.8417	33.4372	31.3876	50.8348	34.024	16.3335	45.409	50.9279	63.4038	44.6013	64.5819	50.6528	108.85	39.5278	26.125	62.3624			82.3711	10.8218	26.3324	68.159	12.8014	80.762	97.4991	80.1959	55.7969	167.399	24.7176	25.2801	27.3552			91.3111	37.8007	38.9961	43.817	17.1379	32.8875	24.6174	34.9464	26.9691	41.8057	24.1755	25.8972	30.6119	47.1262
		29.169	34.9303	39.2559	29.9929	52.7242	33.7711	15.754	48.9329	48.1669	57.424	44.5903	65.7824	49.4403	86.7316	44.8073	26.8011	61.7735			72.943	11.5862	27.0083	63.5791	12.8763	77.2119	102.982	73.3623	50.9415	162.594	38.1337	26.4433	29.9943			81.6976	37.5843	39.3207	37.0005	16.4379	39.4261	26.3453	34.6195	25.4165	43.1257	23.7596	23.5292	34.6862	50.2059
		27.6542	29.4359	39.9733	28.248	54.4402	32.8063	14.7358	45.0478	42.5064	49.0502	47.0974	66.531	50.4925	65.8639	43.5307	24.4338	58.4165			75.3607	11.5134	28.3971	60.9855	15.8286	71.8732	99.6593	71.4729	46.6001	160.95	39.5242	24.476	29.7009			77.9043	38.7327	41.3392	35.7843	14.9883	43.6951	27.4254	31.872	23.7388	40.625	22.5272	22.1705	35.7309	51.7513
		27.8444	28.3753	34.523	28.2865	49.2766	30.4678	12.7013	49.2875	44.6853	52.505	46.308	-1	45.6169	52.2581	44.0077	20.5729	58.2569			72.0597	11.9664	35.4284	65.2875	18.5882	72.1987	97.944	71.6177	47.8238	162.659	37.8856	23.8724	27.1989			77.3521	37.2586	43.2913	32.3253	17.7204	43.055	29.4907	30.5425	24.0025	38.5202	20.2919	19.7188	31.527	49.7931
		30.2972	28.2667	34.3045	26.341	46.3313	28.7109	10.9612	49.8348	46.5321	58.3791	40.4267	-1	45.3173	49.7192	44.4132	24.5663	61.7721			71.0296	12.1279	30.122	64.0021	25.5704	64.5313	94.3296	69.4258	49.0561	166.798	40.4103	25.0786	28.7731			80.7736	34.8983	42.2703	30.2969	19.4089	33.3766	28.8615	31.0227	22.4249	44.4458	19.2157	15.9468	34.4189	50.1781
		31.7769	28.6682	34.0143	24.1674	43.4692	29.4701	12.6301	52.2459	45.795	56.3044	37.7334	-1	41.9641	49.8397	41.6638	26.6843	64.0606			76.6859	10.8731	29.5009	63.833	19.898	59.7241	92.2642	63.822	48.761	165.165	48.2032	22.5427	32.7359			82.8159	32.6235	41.2477	26.2368	21.0179	26.1333	26.0107	32.6617	22.317	47.6552	19.6743	13.7432	35.7963	56.6436
		34.5845	31.5268	33.2831	23.3334	45.2712	29.2667	14.5094	51.1374	44.865	53.0136	36.6561	-1	41.6243	54.4527	37.9275	30.3642	60.2897			81.8477	11.4236	27.3479	64.7311	19.8949	59.2334	98.1552	62.3185	53.3726	166.521	59.3047	26.4859	31.7644			89.7437	33.9286	43.2862	26.307	19.919	20.5107	21.9183	39.3437	24.372	52.3637	19.5419	13.9272	29.3173	58.7997
		40.7334	37.1224	33.524	23.7239	46.9131	30.0431	17.4279	50.2054	44.2605	51.3668	34.0755	-1	42.9524	66.2123	38.3779	32.8312	58.9571			84.0109	15.9533	32.1851	68.1099	22.3127	48.953	95.3746	53.022	52.5692	166.599	65.126	29.9215	29.1072			91.7054	34.1062	45.0661	25.2374	18.8672	19.5327	19.3603	54.6481	25.0765	45.5147	19.088	15.7253	25.9283	58.2102
		39.0145	39.7209	35.3393	24.2293	49.6369	34.2187	18.3675	46.483	43.7583	45.9672	31.0502	-1	42.4918	76.0606	37.8893	33.8978	61.1911			84.8393	14.9298	27.538	71.7113	22.3325	46.3396	93.3804	52.1076	48.5327	157.613	60.9078	31.8798	30.5872			92.6824	34.7793	46.3812	27.9313	17.4244	19.9768	19.4048	48.5548	24.6091	37.6094	20.4813	18.5357	20.5994	61.7243
		33.8128	38.4051	35.9876	25.0171	46.8582	34.1854	14.5786	44.4491	42.664	46.8272	28.808	-1	41.1676	78.2571	40.7206	33.2157	68.2255			69.1295	15.6006	34.3422	63.9261	27.1347	38.955	99.6778	53.6339	49.1944	162.722	78.4383	30.2812	26.7741			84.1188	34.7309	47.0307	26.9352	17.4858	19.5407	21.191	51.0782	25.6414	38.9492	18.9018	20.7613	17.7105	62.9541
		34.0878	37.9902	35.272	26.3469	43.5405	34.9772	10.3939	44.1789	44.5686	47.9394	30.1466	-1	40.0121	88.216	36.573	30.2944	68.4734			71.1253	16.8218	35.2121	62.1147	27.39	43.3813	100.549	59.7951	45.3291	163.034	84.1217	29.8707	25.4118			84.9177	33.0016	46.0881	32.647	19.1231	16.0466	22.7005	57.6207	23.0047	33.925	19.5957	21.2548	16.7822	60.7605
		32.1028	36.7285	33.291	26.7994	47.9811	35.8921	10.9068	46.5179	41.2046	48.6774	30.8091	-1	41.2034	94.6485	35.4429	29.5331	70.5869			67.3176	21.6628	34.8434	61.8668	28.6822	39.5542	97.636	56.4404	43.5395	162.192	74.0947	30.792	25.9416			85.9167	31.5985	47.3195	32.7528	19.6364	15.878	22.0635	60.9953	20.7777	38.5515	19.4066	22.2802	15.3508	65.1954
		31.0245	33.4072	33.742	27.6171	45.5113	38.1344	9.2564	42.8537	38.6413	50.0667	30.2051	-1	41.7642	90.9095	37.0942	34.9287	73.5817			55.855	16.6138	34.8577	67.0082		35.8489	104.073	61.1769	44.6062	160.818	63.037	30.8846	29.8456			92.2658	31.0706	48.0287	33.1174	18.654	15.6446	21.8983	61.874	17.2425	36.2265	21.9769	22.7258	15.0958	72.1202
		29.2664	30.8268	36.0767	27.5962	43.1974	38.7869	11.4551	41.1356	39.3429	57.5744	33.3842	-1	39.573	91.1724	36.2266	41.5179	67.0322			62.3399	19.3473	31.4019	78.5605		34.4037	98.5533	61.7385	44.975	159.624	63.1274	30.9414	27.5842			91.1954	28.8673	50.0623	30.4645	18.7192	14.4555	24.6192	63.3954	17.5672	34.8279	26.432	22.0669	12.2165	65.8804
		28.0155	30.4646	39.6602	27.9406	42.2353	39.247	15.1888	39.0157	38.1875	50.212	33.7961	-1	38.6358	93.5454	39.2007	42.4657	67.7931			63.2605	17.3848	28.2234	78.0962		36.5483	94.3961	63.5393	47.2881	154.618	56.2314	29.8824	24.9327			88.2097	29.8902	45.5518	26.987	22.7929	15.4731	27.1675	68.9123	15.9597	31.5976	29.4949	23.1709	10.2284	62.4109
		24.2598	28.7174	40.4465	28.4527	43.3762	36.254	15.9663	38.8794	41.082	51.6139	33.9421	-1	40.2027	86.0938	40.6196	43.4153	68.2819			58.5142	18.4347	24.6054	73.6508		30.6837	93.5301	67.7379	45.6369	148.693	41.0666	28.2095	28.914			77.7555	30.354	40.4101	20.8681	29.1396	14.2061	27.0363	75.9996	16.5021	32.6776	27.5166	21.7618	9.6693	62.8466
		24.8178	30.4105	39.9419	27.7608	46.7181	31.7842	14.4865	44.0948	44.7785	53.8889	36.0607	-1	37.6463	69.1736	41.7764	49.8513	62.2446			60.603	15.9212	26.8469	76.7481		28.5294	88.8027	65.1694	45.4381	142.168	29.6172	27.4357	31.0174			80.5211	32.7022	39.9156	20.263	30.8472	13.8764	24.8417	82.852	14.9441	35.2635	24.8308	19.6574	11.2564	59.2413
		24.9275	30.041	42.5983	27.3706	48.0343	29.0697	12.3127	47.9055	44.5111	54.4974	35.9384	-1	38.9533	58.0215	38.834	49.3998	59.1735			66.0597	15.0178	30.0932	74.8592		28.2163	87.738	60.2797	44.0164	129.33	34.4453	30.2911	28.9771			77.7188	28.9465	35.3097	20.4107	28.384	12.0335	23.8571	82.6048	12.4184	34.6449	22.6752	18.041	12.4527	58.9779
		25.1962	29.9325	44.484	28.7641	50.0044	26.0909	13.1703	49.4818	43.5785	58.7916	37.8502	-1	41.0373	54.4337	34.0516	50.0421	56.8449			73.4553	14.4643	29.3537	89.6709		25.6076	87.743	60.7544	45.0262	131.678	35.2182	33.3356	30.0647			74.3305	29.2235	31.1921	23.2346	23.8667	12.9314	26.4376	79.729	11.1227	37.3419	20.7122	19.483	14.0822	54.1835
		25.674	34.041	44.8937	30.4732	50.0835	26.4641	15.7801	45.3519	44.4263	59.1333	37.4824	-1	37.4003	51.8563	31.7988	50.3368	55.5509			74.8958	15.934	30.4227	97.3223		22.0877	88.8391	66.3056	46.2255	126.935	46.1236	29.4869	28.4603			77.2249	32.8077	29.5176	28.1975	23.3989	16.7907	25.5605	64.7297	12.0647	37.9663	19.9354	20.7589	13.7278	60.4378
		24.1196	36.8388	44.6077	31.1583	46.8448	26.2596	18.8547	48.88	50.6492	64.332	35.1168	-1	38.465	49.3508	30.4427	50.4893	57.363			70.3271	17.2611	28.1066	87.1139		20.3188	88.0399	71.0286	47.5433	120.77	48.887	28.4275	28.0735			76.4712	34.7936	30.2385	35.4294	20.3413	18.9329	22.5056	50.2557	11.3121	37.6111	20.8665	17.814	13.4359	59.1919
		26.1601	33.6295	43.1345	33.6943	44.7874	26.13	26.529	47.7091	56.8018	65.7806	36.1134	-1	37.3358	53.7992	33.1838	50.5375	54.8533			62.0575	16.7153	28.025	78.7075		21.7823	84.5524	60.5956	48.9457	125.187	49.676	31.3105	33.9048			76.8606	39.5485	33.5054	42.1551	19.4983	16.9711	21.8776	34.2778	8.8951	37.2749	22.791	16.3239	13.4146	50.0216
		26.7579	30.5012	43.3734	33.5693	42.8995	24.506	32.6963	52.0422	52.6356	66.5409	35.8265	-1	34.7402	62.352	33.0169	45.3092	58.2757			65.1476	21.6165	29.1668	73.2103		24.8553	83.4153	61.502	46.1075	120.284	50.7413	31.3274	30.0149			77.2153	39.7669	34.8132	42.3123	19.37	14.0727	19.9141	25.6835	8.7773	36.5703	22.9249	16.712	15.2116	50.6848
		26.334	32.4802	43.4379	30.9458	40.1257	25.8338	33.6728	53.447	53.7502	63.0447	35.961	-1	36.9238	66.0734	32.3008	42.0224	63.7006			68.2744	17.7497	26.3601	70.5944		26.0604	80.4982	66.6867	47.0296	123.946	46.791	30.2526	31.6142			88.1632	42.5039	32.0587	48.101	19.937	11.2461	18.593	27.8497	8.8583	34.1191	21.7728	15.0396	19.5807	51.2239
		26.8422	31.3262	44.6244	26.7631	39.6751	30.2071	32.8461		51.0642	70.1279	35.3584	-1	33.267	64.893	33.067	41.9817	59.0806			59.115	15.2521	20.7829	77.0291		25.6504	83.1486	74.9357	44.3058	126.478	43.2225	31.4425	23.5247			86.7959	41.687	34.2215	55.9254	19.3084	10.974	20.6148	31.2726	7.2863	41.4767	21.7248	16.4528	23.839	44.7271
		26.7558	29.3138	46.6831	25.8549	39.7218	29.9509	30.4982		46.5647	70.4936	34.3807	-1	32.74	64.3714	31.2917	43.0871	57.9798			67.0909	17.2991	19.3006	72.7835		26.5034	79.0051	81.2536	42.7778	115.692	44.1084	31.1425	22.2045			96.3337	38.8414	29.343	54.7147	21.272	10.8533	21.5806	39.8759	7.1839	46.003	20.7541	15.8955	22.1979	45.923
		25.4195	27.0248	50.8514	26.5079	39.1773	30.5437	28.3216		45.4627	62.9288	31.9802	-1	28.9967	67.6381	27.3742	44.5358	61.2759			64.9301	13.5824	16.4143	79.7683		29.6997	78.4481	75.9543	40.6992	119.001	50.1255	28.9459	24.1463			97.3388	36.5344	27.8738	45.2316	23.335	12.6006	21.6769	52.729	9.3111	47.0257	20.7014	14.4053	20.8548	41.4497
		22.6788	24.0545	50.0894	24.2445	37.8949	30.776	26.036		43.5654	61.0458	29.5952	-1	29.5752	73.4918	25.9185	43.4182	65.5671			62.401	13.9604	14.9308	75.0469		22.9081	78.2828	76.9724	40.836	114.808	41.5621	27.8024	19.9317			91.886	37.28	26.6027	45.1566	22.2188	14.3035	22.3569	57.1558	9.8363	43.9117	19.3004	15.4635	18.5964	42.1859
		19.605	22.6566	51.2703	24.71	39.0297	31.8706	26.0921		43.8575	60.0179	31.0124	-1	30.9129	82.481	25.8492	44.718	72.389			60.427	13.8834	18.749	66.1567		26.825	74.0415	78.1909	41.157	114.037	37.9429	26.4707	23.242			87.9637	37.8762	29.2531	47.7193	20.2616	13.459	23.0344	51.7055	9.8068	41.5424	19.1359	14.9475	19.2584	38.2714
		18.9574	24.5785	49.5952	29.5096	41.7813	34.7298	29.0954		44.1649		30.0095	-1	29.9811	90.3366	24.9265	41.7389	73.3219			60.128	12.3233	18.9369	69.4597		21.8607	74.6986	67.463	39.8705	106.284	40.324	26.8993	21.5362			86.9314	39.7909	30.4566	39.9272	18.069	11.2581	26.8861	42.7445	9.9579	40.2861	19.0156		17.8774	39.6817
		19.9234	23.0278	49.0328	29.222	42.8293	32.2818	27.0454		40.7212		31.3974	-1	30.2014	90.4827	25.03	40.0022	76.2147			62.121	14.5326	14.8667	67.0781		25.1069	73.3694	63.5219	39.0518	100.569	42.5789	27.6843	20.3862			87.4569	37.965	29.7102	34.019	17.4252	11.8664	25.9884	36.1201	13.7867	46.3453	17.833		16.4473	44.4589
		18.8954	22.5718	48.0223	30.4834	42.9496	30.7709	21.1501		42.3747		34.0055	-1	29.3369	77.2114	25.7794	41.7181	74.7851			67.6575	13.88	14.6381	60.9249		21.5201	68.7476	60.1446	38.8892	102.559	41.4494	26.9052	25.3058			78.3544	38.8796	30.4681	28.3527	15.7833	13.8015	23.5492	33.814	14.2582	39.9312	18.2787		19.1729	42.8484
		19.5558	23.3191	45.867	32.1884	38.7981	28.6598	19.0909		37.6635		33.9706	-1	30.8923	66.1169	24.1433	40.7111	74.9666			57.8046	13.8024	13.1821	61.39		23.8443	70.8541	58.7813	36.9674	99.3188	44.4537	29.4463	24.2467			76.7221	38.6008	37.3261	26.3782	14.8386	14.6235	23.1689	33.9858	13.1235	34.437	18.5407		20.3711	46.5074
		19.234	25.825	50.4944	28.3573	33.8332	32.6714	14.7281		37.2347		33.5781	-1	32.2042	61.2929	24.1719	38.6794	71.8984			59.4769	10.5505	10.8679	51.7675		23.013	70.6374	58.5002	37.0235	96.0726	38.863	29.4825	27.7398			80.3945	38.3178	30.7526	39.6573	15.0826	16.3801	22.9311	33.4753	13.0113	35.5031	17.7073		20.2446	53.2497
		20.276	25.0455	51.795	26.2802	31.4858	30.1821	14.9639		35.5078		32.6796	-1	33.5475	53.588	26.1202		67.8939			68.3301	10.9177	10.0786	53.9394		24.6576	73.3174	56.5995	36.9881	97.0083	35.0938	27.5097	21.5972			81.3607	39.7974	30.698	33.0382	18.1396	17.7077	22.4337	31.3663	12.6256	38.7536	17.3333		20.5692	53.708
		20.7305	26.2371	50.7178	30.0018	33.4933	31.0607	14.9051		34.0537		31.7546	-1	34.5763	49.2894	28.9657		67.6478			70.5745	13.0663	13.6743	56.6423		23.3627	64.9628	57.5635	36.78	91.4599	39.91	28.7604	17.4984			85.7038	43.1103	28.3764	32.5416	20.8315	18.2498	20.0446	30.6701	11.326	38.1423	16.3377		19.7139	61.4555
		19.571	27.857		28.0091	30.6784	29.3045	12.7781		32.6226		31.9628	-1	34.9913	54.0392	31.592		69.9851			65.7903	11.3593	13.3234	53.6743		22.4916	70.8393	59.1279	34.7022	91.3224	38.7458	30.4894	17.4735			82.2244	56.3806	32.8047	37.5448	21.9864	16.2805	17.5269	31.8253	14.209	36.0687	15.2356		22.723	63.0447
		17.8599	27.8828		29.2702	30.8586	29.8119	15.1087		33.6873		31.6077	-1	34.8349	58.0379	31.2416		68.5134			63.6438	12.8697	15.2767	53.2308		24.8837	62.872	55.771	33.4691	90.208	36.5022	29.6044	16.3295			84.8861	58.3627	35.4912	36.8705	22.5731	16.1021	17.5767	35.4384	14.2204	37.9783	15.6244		28.7597	62.2827
		21.0183	25.9716		30.5002	30.4668	30.679	15.8891		33.1177		31.7215	-1	34.8583	51.3965	28.9248		66.8332			67.6534	13.7783	14.7752	52.9983		22.6793	63.7159	62.3455	35.4576	87.9084	38.0882	29.5254	21.8075			88.9866	55.8539	36.569	28.0539	21.6926	18.567	18.1144	33.5558	15.6988	37.2345	15.3046		33.7994	63.0728
		24.8581	25.123		26.4419	30.3112	28.571	14.1754		34.8924		28.7863	-1		49.9229	23.8982		64.9076			69.576	12.6149	17.0221	46.4449		24.2159	65.2928	67.1289	37.6401	79.3885	41.0257	29.1591	19.8233			80.4543	52.5282	34.3453	21.0838	22.0817	21.2039	17.3157	30.3224	15.8077	32.8603	13.8909		27.7666	58.5587
		23.8969	24.0778		28.1003	28.5879	27.8576	13.6216		34.2965		29.9599	-1		54.5895	23.36		65.2242			66.2687	13.0714	16.0948	46.1727		24.1351	60.2791	63.1909	39.7649	76.9142	33.5183	29.931	16.5174			79.8107	50.8929	26.5841	19.8331	20.732	25.135	16.238	32.1585	18.5584	36.2026	12.1988		24.2893	58.1772
		23.7597	24.6634		26.3918	28.9491	28.5769	15.3199		35.5676		29.5242	-1		61.1829	25.3245		68.7378			61.6575	13.6879	15.7263	51.5999		19.0869	61.6842	60.5394	39.1959	75.1135	28.5488	32.5203	20.3145			77.6817	45.8835	27.0247	18.2932	19.9442	26.8311	13.9299	37.6508	18.8587	32.4259	12.6049		24.1045	53.5193
		23.1618	25.9086		25.7381	29.9084	26.2504			31.2098		29.1398	-1		60.8797	25.4989		73.7809			68.6734	14.1025	15.6704	51.7667		17.044	60.0621	67.4419	41.1451	75.1289	40.8565	30.3713	21.4537			68.8897	47.6021	28.5954	20.207	23.0077	24.615	16.2007	44.9162	20.0315	31.476	13.3075		24.8559	60.8312
		22.6676	28.0994		24.196	31.3475	24.3573			37.1893		28.8087	-1		52.9452	25.4459		76.5688			64.0699	15.8914	12.4052	50.0933		19.1559	57.7026	61.6739	41.415	79.8529	43.8593	27.9039	22.905			74.761	50.4725	23.0211	20.6066	24.5175	21.5506	16.2955	45.2394	18.241	31.0485	13.5741		23.4458	57.2289
		20.9873	28.1222		24.1451	31.5925	22.5041			36.1839		25.0616	-1		45.3328	25.7992		73.1212			67.5553	17.9837	14.8067	45.9658		21.2478	54.4197	67.174	41.1131	85.1596	36.1716	27.3201	23.8842			72.7525	52.5131	23.732	18.4214	28.299	20.87	18.6533	51.2756	18.6871	31.5031	14.0993		19.0167	56.423
		19.4452	26.7986		25.3768	28.1535	25.4133			34.4326		24.0458	-1		46.3177	26.8825		69.6155			69.0988	14.6828	15.3742	40.418		24.993	53.0497	65.4759	43.0164	84.7761	29.0692	28.062	24.1034			68.6308	51.095	21.5528	19.1555	26.9044	21.8978	22.0165	52.1898	22.1463	31.9596	17.6505		15.9734	53.6151
		18.0416	25.9262		25.5999	28.4651	25.3492					23.7134	-1		53.3546	27.8692		68.7955			61.1278	13.5424	17.8354	42.328		32.3094	51.2595	62.8104	42.9445	82.9095	29.0905	26.0082	26.1495			63.6035	50.2819	22.7373	25.4909	24.6936	20.7358	20.9821	45.5117	24.3783	33.8619	19.9872		15.5277	56.0991
		17.2925	30.0103		25.496	29.6277	27.7413					26.6198	-1		53.281	27.6474		63.9224			62.993	12.7602	11.5663	46.1764		26.2694	52.1176	63.4078	43.2073	81.4353	24.6691	24.3404	22.9105			69.4344	50.2927	22.4544	30.2999	24.9036	21.4776	21.0731	34.3527	22.6982	35.4802	20.5682		18.4973	51.8714
		19.4089	30.6376		25.1327	30.0532	26.2968					25.8489	-1		50.8828	30.2945		56.7145			64.0163	14.5198	11.877	46.4196		24.8752	52.7193	66.6944	41.1519	88.3007	29.8211	26.1494	23.7312			78.7712	44.6095	22.7871	30.6496	24.9953	21.9072	18.8517	29.1532	22.5494	37.7369	18.1033		19.1413	50.5153
		21.7192	30.9943		27.5799	30.0684	29.6558					26.3414	-1		52.1839	32.7864		53.0279			61.9173	12.7881	11.0384	41.1068		24.8819	52.637	64.3522	39.1254	79.3909	32.982	26.6868	25.1403			78.4037	43.9858	23.1518	37.0717	23.8214	21.362	16.5831	26.6105	21.464	39.4594	17.7075		20.77	41.9878
		21.5721	26.831		26.6199	28.8754	33.5813					26.8974	-1		48.4475	35.4713		51.513			58.585	12.0653	10.806	38.389		26.1737	44.6096	70.1312	37.3666	81.8812	27.2857	23.9077	21.9048			74.251	40.6213	22.9384	41.0464	21.6727	21.2891	16.5243	27.7106	21.7218	37.4408	17.5287		19.4787	47.6854
		21.0754	25.561		24.9797	28.2182	31.69					29.1806	-1		45.2123	39.5406		51.4884			59.4682	14.3951	9.851	42.9981		26.3863	40.0668	76.6109	33.7692	89.3778	25.4738	22.1734	23.4239			77.1464	41.6346	22.0616	44.873	20.8123	20.8345	13.4382	31.593	20.8251	34.0997	17.5213		18.0019	50.5911
		20.3957	22.5853		24.3426	32.2352	35.9491					27.803	-1		41.2939	41.2846					57.3544	14.3863	10.5169	37.7494		29.6164	38.3464	78.519	34.1135	95.7816	35.1728	24.22	23.7874			76.4316	43.2971	21.699	42.9405	20.4401	22.0572	11.3185	35.7244	20.8469	36.5982	19.0735		18.1561	55.5125
		19.5604	21.5556		22.5293	33.2291	34.9652					26.5156	-1		36.9181	41.3539					67.747	16.7034	11.1125	39.3128		31.4095	34.623	72.7568	32.9402	80.7063	25.3287	24.8809	23.6443			65.6985	44.6654	19.9856	30.9862	20.4367	21.6105	11.6007	38.2409	19.5392	39.8695	18.2362		19.2503	64.2592
		18.6206	21.0556		23.4612	27.9682	32.5298					24.8578	-1		34.5221	45.8899					75.0993	15.7942	9.3039	45.4258			31.0466	72.1693	34.0774	85.1076	23.5055	23.3904	24.6683			67.8651	45.9891	19.4037	27.0919	21.578	22.2592	13.5244	37.9215	19.9911	39.8813	16.963		18.1335	54.6298
		17.02	20.9421		22.228	26.2441	29.1433					25.1859	-1		37.1798	48.6613					75.7254	18.8451	11.7733	45.7525			28.1899	77.1946	35.713	78.4854	21.4967	22.1623	19.3769			66.5102	48.4269	20.078	23.7752	21.9022	23.9959	16.9375	40.6904	20.3734	37.6158	17.0444		17.6326	46.1018
		18.1434	21.3396		19.467	26.8313						24.5333	-1		47.5515	45.1724					69.5231	14.9091	10.6371	41.8492			30.7427	66.6487	36.2043	74.3951	18.1041	21.0727	21.4911			63.8032	45.9671	21.7773	23.7618	22.2392	25.3567	17.503	47.1437	22.4803	32.5294	17.7766		15.2707	43.7298
		20.0241	23.273		19.8321	25.3599						24.0266	-1		56.8163	43.0727					71.1263	14.8457	12.8796	38.3443			35.1533	69.0359	38.2442	85.3544	17.0735	21.9353	24.1647			64.2526	38.4909	22.7062	20.767	22.6342	27.0282	15.3681	53.4321	24.5352	32.0032	18.4209		15.8877	41.8111
		17.2181	21.8431		20.2784	25.4483						22.9279	-1		62.4663	39.659					70.3915	13.1848	12.8392	44.3027			34.8438	77.8665	36.4464	91.2667	17.784	22.5119	21.9632			69.206	41.6667	24.9599	20.4514	20.7686	28.5828	12.9784	52.4151	27.1719	29.0091	17.2228		16.4371	35.9588
		16.2032	20.9594		23.1301	26.5454						24.1935	-1		64.1189	39.3528					74.9409	14.6002	12.4275	44.9258			35.0202	78.3096	35.0771	82.7066	17.083	21.4558	19.2921			68.1023	42.4429	27.4181	24.0174	20.9822	34.1259	12.8769	56.1597	26.7769	22.7157	14.9249		16.515	34.1233
		16.5383			24.6273	26.7607						26.281	-1		66.1555	38.5522					69.0115	15.0465	12.3368	47.6817			30.1862	78.6123	35.0604	83.0773	16.2885	23.3027	26.3502			56.297	46.1828	26.5907	25.9771	21.162	41.5634	13.5017	61.5679	26.227	26.47	13.1884		19.3083	37.3479
		18.7354			24.6933	26.618						25.5135	-1		57.2743	40.3539					65.3717	20.5989	11.7647	47.3306			29.3433	73.9554	34.6416	83.2718	22.3594	24.4016	22.8545			47.0284	48.1437	27.5814	25.413	23.2933	41.5639	14.1333	66.9064	28.1243	21.4622	14.4312			40.8
		22.9863			24.9844	27.8642						26.9546	-1		51.8345	43.453					68.9593	20.9905	14.9503	50.1318			29.0461	81.9746	33.5816	79.9328	14.5515	26.3762	24.2386			48.7292	47.4875	29.7899	27.5684	25.3591	38.3527	13.6996	61.8857	26.0008		15.9379			41.247
		21.0355			23.6487							27.7304	-1		46.8644	43.5465					73.169	17.1002	13.0353	48.2278			25.716	85.4502	33.7757	78.3976	19.3136	28.4801	25.9395			45.7713	48.5442	25.207	30.7732	27.7507	34.8885	17.6232	57.4487	25.6249		14.6497			45.7811
		21.9689			17.6516							24.7959	-1		49.2721	40.1852					64.8256	14.06	11.0274	41.732			21.4865	84.5383	30.275	81.1378	21.3398	24.9855	23.6157			48.095	49.7914	24.8703	30.0532		32.1831	13.5092	53.6345	23.8708		14.7191			44.2482
		19.5038			18.5426							25.3377	-1		47.0704	36.6817					59.4446	18.0824	14.2748	33.3354			24.0119	71.6147	27.3197	72.176	24.3398	25.6623	23.733			53.6664	48.2314	23.0163	29.3275		33.4763	15.8017	43.1119	23.8911		16.0793			46.8808
		17.8965			19.6094							26.2639	-1		42.5321	35.3847					62.8395	17.528	16.9726	27.421			24.2566	66.3469	30.2529	73.893	26.4235	26.1088	17.6639			54.6015	49.2503	21.6072	29.7821		34.9181	15.0498	36.7117	24.3466		17.52			47.4462
		16.3837			19.1407							22.9097	-1		39.5546	35.4368					62.8753	23.1029	15.8054	32.2779			24.6666	61.9904	26.1221	72.9155	32.3383	25.0328	19.8894			56.3098	54.8769	21.3144	29.762		37.5561	13.6789	37.4603	23.5969		16.5199			45.4296
		14.8063			20.6426							25.2025	-1		45.8269						64.848	18.2351	12.9951	36.8592			24.1086	-1	27.5701	69.2216	31.5748	26.7151	26.7053			63.0058	53.0785	21.406	25.3566		38.6461	13.733	34.3092	22.3596		15.8			51.9106
		14.0306			21.3114							28.2963	-1		49.2452						67.0718	18.0214	11.431	37.034			23.7513	-1	30.0004	77.7516	29.8355	26.4444	30.297			58.9916	38.6944	21.3462	22.5167		34.934	13.733	34.2522	22.4381		15.5325			57.7716
		13.9981			22.1625							25.2288	-1		39.1381						70.6032	15.9785	10.5956	33.6559			23.882	-1	29.0219	77.9799	25.6762	33.2867	27.957			56.9494	34.8909	17.8689	21.9923		35.214	14.2265	36.4794	23.1409		16.2903			55.6907
		12.8987			22.1849							22.2242	-1		36.6694						68.9787	17.8784	13.7341	36.5186			25.0181	-1	28.7057	74.0984	25.7813	27.0473	24.4361			62.0743	33.8998	20.5568	21.0157		39.4421	13.4007	35.503	24.6089		15.397			65.6435
		11.1305			24.3666							20.5904	-1		37.3971						69.8411	19.5547	14.7071	39.0031			26.3725	-1	28.3972	65.5746	26.4548	30.5983	21.2937			62.6182		23.8759	16.6684		38.9067	11.5878	35.5934	24.6601		13.7088			62.8161
		11.9334			24.7766							22.5217	-1		38.8142						72.1426	18.0738	13.3962	35.187			24.0542	-1	28.4953	67.5681	25.708	28.2106	21.6252			55.9367		24.5666	13.9823		38.4002	11.4709	34.3574	25.2164		15.1917			60.19
		11.9448			25.2092							21.9786	-1		33.9033						74.1402	19.0404	12.6503	31.2955			22.8939	-1	31.2334	70.0816	27.823	30.5551	17.1714			52.5135		25.601	13.671		35.5033	9.1598	30.6105	25.6602		14.7492			60.0547
		11.9736			23.3899							24.4205	-1		41.8657						75.0201	16.8817	14.787	30.2442			23.7817	-1	33.6698	65.5004	31.6372	32.4669	15.7347			53.5382		27.5117	14.3644		30.9618	10.8563	26.813	25.84		12.9025			66.636
		12.6896			23.0698							26.3696	-1		41.2994						72.3178	14.1966	17.8634	35.8504			19.4997	-1	36.7434	59.6722	29.763	32.4131	14.9052			57.2834		25.0933	12.5878		29.5529	11.9875	24.8529	26.7595		11.8502			66.1266
		13.1749			21.7385							30.6121	-1		37.2844						72.1389	13.5227	16.5312	36.9755			20.8646	-1	37.0065	59.3046	28.8102	31.973	15.374			54.9182		25.7033	16.2356		27.6551	10.2025	25.6739	24.9979		11.8736			55.8815
					22.0055							31.9982	-1		38.5229						60.0225	12.9838	17.539	34.7227			17.1943	-1	33.7499	69.3343	25.2891	33.7515	13.8454			57.0783		25.7958	21.9532		24.7001	13.0378	30.5041	27.0612		12.6004			52.1053
					19.0719							35.0546	-1		33.1723						62.64	11.8476	15.7391	31.6885			18.2841	-1	32.9727	65.4622	29.6365	33.6983	15.4044			53.5375		25.3438	24.1031		24.3315	13.4347	30.6438	27.6882		11.4408			62.4596
					17.6035							30.982	-1		30.868						62.4188	10.7266	14.8772	31.6258			21.0435	-1	33.4002	68.8095	31.9378	32.0814	16.9493			66.8334		24.9436	19.6045		24.4996	12.269	29.0862	29.1081		11.7741			58.5551
					15.7441							28.0803	-1		31.0634						55.7754	8.6464	17.7178	30.1315			20.8635	-1	35.7534	70.613	26.1394	30.3412	18.2718			61.4889		27.2988	17.5025		23.4645	14.564		29.1854		10.9318			50.3749
					14.2235							26.3274	-1		30.2606						59.5501	7.8488	17.1813	35.3805			19.9138	-1	37.234	64.8807	25.4522	30.9388	17.5288			56.2091		25.3925	24.4234		20.907	13.3105		28.6574					52.4864
					14.0653							27.498	-1		27.6673						65.2111	7.5755	16.5054	31.3416			21.0404	-1	34.9128	59.689	22.7123	30.6637	15.9526			58.1047		25.0108	22.8533		20.0696	15.5156		27.1009					53.4125
					12.5922							27.1353	-1		28.0034						66.4522	8.5522	16.1889	32.452			18.5706	-1	34.2618	67.2814	23.6157	32.4921	15.5161			61.3055		25.2486	25.954		19.3163	15.4208		27.7016					51.0188
					11.3173								-1		31.6551						73.1441	9.2846	14.5985	36.0186			19.1821	-1	34.9736	80.4657	23.816	36.6104	13.9811			64.6021			23.587		16.4139	14.5336		29.2178					48.8905
					9.495								-1								67.46	8.6318	13.4544	36.0083			20.1706	-1	37.7426	87.2267	24.8933	41.0327	14.1869			71.305			17.9313		17.361	14.4399		28.884					47.3317
					9.3035								-1								69.7919	9.4946	11.753	40.0607			24.5817	-1	37.3545	68.8471	25.3385	37.7431	16.8958			78.9774			19.8865		18.1067	17.7968		32.5304					41.9278
					8.5889								-1								60.1575	8.0482	9.8982	39.9526			23.1236	-1	37.1296	73.2846	22.1881	35.6245	15.2691			73.2789			22.0458		21.0883	15.1672		31.9064					45.8281
					10.3532								-1								64.6106	8.7855	10.7708	42.4795			25.8782	-1	34.4314	70.1968	21.5707	28.3699	14.4765			79.0843			17.8787		23.7904	12.8791		31.1287					40.2766
					11.8012								-1								65.0925	8.5218	7.5708	43.2068			25.0682	-1	33.1985	64.977	21.4891	30.8627	16.5765			90.4453			16.5625		25.5181	13.9854		30.3618					41.5901
					12.983								-1								61.69	7.9773	8.0618	39.0304			27.3187	-1		52.9903	24.6046	32.7089	18.3231			100.216			12.5428		26.8801	18.1036		29.0081					36.1283
					12.2926								-1								71.7453	8.6781	7.9043	47.0746			25.6432	-1		48.1261	22.7432	29.7889	20.6144			92.8894			9.9014		24.2885	15.9478		28.9361					36.5809
					11.6545								-1								67.1366	8.9217	7.3931	44.796			24.6953	-1		50.2076	19.1982	31.641	17.2996			89.8727			9.2453		20.9288	18.4035		26.8245					38.611
					10.8								-1								74.019	7.853		41.8256				-1		45.2683	19.4551	37.1602	20.2591			83.3454					16.7744	17.016		25.4546					39.5378
					11.1206								-1								74.2621	8.7761		40.516				-1		48.9214	20.1892	29.4822	18.7799			74.4402					17.1621	15.1709		27.68					45.0158
					12.5684								-1								66.316	8.0701		40.7671				-1		50.413	17.9405	29.211	17.1822			80.4301					16.8108	14.5517		29.1981					49.0335
					13.1303								-1								72.967	8.8098		42.6839				-1		50.223	18.5979	27.8498	14.6603			65.5529					16.6077	15.0832		28.2098					48.103
					13.3953								-1								74.456	9.1201		37.613				-1		49.2441	24.4309	29.06	14.9559			69.7285					15.1118	15.415		29.5313					44.4215
					12.2281								-1								77.1238	7.5013		40.2941				-1		45.8981	22.1996	24.7621	13.4907			67.1486					14.6454	13.7396		29.9921					43.6995
					12.2679								-1								74.6755	9.1424		42.4483				-1		48.5537	17.5806	25.3169	13.2228			62.139					15.1719	12.6993		33.1601					40.1293
					13.3859								-1								70.9631	8.2056		41.8541				-1		50.7326		24.4727	10.3006			67.8586					15.383	13.9023		32.7021					45.4829
					13.8174								-1								68.5827	10.4023		40.8456				-1		52.9384		24.7662	15.3156			63.9162					20.6365	13.9776		32.9387					46.9046
					11.1773								-1								69.9517	8.7401		35.5152				-1		53.8721		28.2405	20.2603			64.3487					23.3435	15.5879		36.2774					41.1396
					12.2635								-1								64.6251	8.9228		32.4455				-1		48.7871		26.1758	20.7913			68.5894					25.8884	18.9064		37.7416					43.6009
					13.3131								-1								67.2785	10.0092		29.7672				-1		41.2871		31.807	22.5452			64.5457					26.0611	22.955		34.9604					42.121
					12.1558								-1								72.6931	11.7938		31.7312				-1				26.3208	19.5488			71.3897					26.4101	19.9066		33.7024					40.1288
					12.5099								-1								72.7733	11.4806		35.541				-1				27.2287	19.3963			78.063					24.7128	32.8778		34.2956					49.7648
					11.6633								-1								66.8009	11.537		35.6048				-1				27.9846	18.4068			69.9466					22.8491	29.9504		36.207					50.8036
					10.9299								-1								68.8519	10.6846		28.6183				-1				29.8204	22.0565			70.9375					23.6396	29.4385		35.1987					59.1726
					10.906								-1								70.9835	12.2548		31.7084				-1				24.4326	23.0488			65.2324					27.3717	25.4136		33.517					67.3445
					11.3041								-1								77.9464	17.1778		28.3928				-1				25.9681	23.6063			73.4725					27.1143	21.2479		29.5511					70.1971
					11.6376								-1								81.3371	17.2806		26.7208				-1				26.7202	19.8905			80.3513					24.0447	18.0739		27.9467					72.1318
					12.9139								-1								78.4881	19.1176		26.521				-1				25.3097	19.0355			83.2771					22.5162	17.3623		26.2867					70.541
					13.921								-1								78.4931	21.2979		28.0666				-1				25.6154	21.7664			82.0687					22.6779	18.1368		27.8189					64.5412
					11.4727								-1								69.882	21.0165		30.7678				-1				29.3436	23.3563			92.8495					22.4864	16.807		25.9032					64.1996
					10.3787								-1								75.7977	20.3588		33.6731				-1				33.0805	25.6437			84.7					21.3647	18.3852		26.754					58.1174
					10.1903								-1								70.153	21.0807		32.9325				-1				29.6232	27.2046			83.8174					20.4428	18.1044		26.6913					66.6949
					11.1583								-1								68.2244	18.7138		34.1687				-1				26.596	32.3422			80.5267					20.6663	18.7558							57.5382
					11.9211								-1								71.953	15.9197		35.9099				-1				28.7957	30.4598								22.7768	15.4806							58.5554
					11.1904								-1								72.3827	15.4642		35.8754				-1				29.836	31.673								23.5863	15.6296							58.5739
					10.1098								-1								79.9722	15.9305		38.6452				-1				26.2097	31.5118								24.5446	16.0041							55.5981
					9.9287								-1								71.2373			39.3382				-1				27.5289	25.775								24.8131	18.8128							60.8831
					10.1146								-1								68.0794			42.5536				-1				26.9616	28.4805								26.0171	16.9282							64.2922
					9.1834								-1								66.8018			42.0147				-1				26.3569	19.8119								26.4511								62.9574
					10.0802																72.6909			46.9025				-1				31.6385	16.405								24.6104								62.9786
					10.3467																71.1281			39.4462				-1				28.1627	23.757								23.288								58.1301
					9.5992																70.2152			35.9757				-1				28.0583	22.5974								22.7959								62.3935
					9.5902																83.3079			37.5663				-1				29.6984	17.2959								23.8234								63.9152
																					83.0575			33.5702				-1				29.6236	17.8758								23.7541								61.0872
																					85.1045			31.9092				-1				29.7671	15.7677								25.5884								63.111
																					84.0444			29.2309				-1				30.0941	15.8394								22.4701								59.1686
																					76.017			35.0905				-1				33.5621	12.6138								22.0164								55.3217
																					69.6758			33.5398				-1				31.6004	14.1496								20.932								55.069
																					64.2776			30.5853				-1				30.2724	15.1688								23.1408								53.1801
																					63.4747			31.0305				-1				28.4045	15.0007								24.8059								58.1022
																					66.0034			32.3376				-1				28.906	13.3868								26.0352								52.299
																					69.4749			37.6587				-1				30.7961	13.0027								26.2701								57.1883
																					77.0966			36.6509				-1				29.1676	16.9493								30.1253								55.2055
																					76.8099			41.1905				-1				28.9483	12.9872								30.9477								50.7909
																					76.6967			43.8344				-1				31.147	14.6328								28.511								53.734
																					70.1494			43.3585				-1				28.3059	15.5359								26.9122								59.7138
																					70.1304			45.6186				-1				33.6622	13.7678								26.1592								60.9457
																					76.378			47.9475				-1				34.2836	9.6973								28.7476								59.3066
																					82.0847			49.124				-1				33.159	12.7374								35.5543								64.684
																					73.3283			47.6611				-1				32.0804	15.0596								43.8756								64.9359
																					72.8082			43.6337				-1					15.5855								51.2532								61.3094
																					71.3136			46.0368				-1					13.7043								50.4918								54.8194
																					82.0887			41.9684				-1					17.4391								52.8567								53.1436
																					80.7004			43.6778				-1					13.3753								45.279								50.1221
																					78.3912			42.6903				-1					14.8864								38.7708								46.655
																					81.9135			42.6857				-1					16.1389								33.9353								46.6942
																					75.7691			41.4418				-1					12.9476								36.8254								44.4529
																					78.7731			36.1436				-1					12.1818								36.5394								45.1962
																					77.7749			34.5518				-1					12.0067								37.1892								43.0706
																					71.7294			32.6302				-1					12.988								36.4224								43.8567
																					74.4281			33.7092				-1					15.2779								31.7382								43.3131
																					72.8967			32.7674				-1					19.8319								30.7607								39.7687
																					71.5207			33.2994				-1					15.2783								30.0797								42.9765
																					72.4317			34.9903				-1					15.2487								28.6222								42.098
																					77.4571			35.8889				-1					13.1886								31.9283								39.7167
																								31.752				-1					11.8197								45.1075								41.4268
																								25.2689				-1					12.8384								57.2903								39.0193
																								32.2637				-1					14.4197								51.8299								38.6194
																								34.4315				-1					13.7347								48.1212								40.0689
																								31.9489				-1					14.0871								48.9212								43.171
																								30.2487				-1					15.6121								50.733								38.1979
																								34.5717				-1					20.1275								38.0579								33.1899
																								33.6683				-1					17.6773								39.3616								32.3458
																								36.1138				-1					18.3203								28.8336								34.343
																								36.8469				-1					19.9001								27.6096								39.8473
																								47.4867				-1					18.8335								32.6322								44.2667
																								49.7823				-1					18.2297								29.3218								45.5572
																								50.4054				-1					21.7434								25.3086								49.0164
																								51.4826				-1					19.33								24.3167								44.592
																												-1					17.8267								24.5955								52.4184
																												-1					18.6195								27.5564								51.39
																																	15.6121								27.5887								47.0364
																																	17.5231								28.5498								48.2088
																																	17.4815																51.238
																																	14.3869																45.2026
																																	18.2056																45.0076
																																	17.6648																42.948
																																	23.2479																46.3408
																																	19.1682																49.5134
																																	24.565																43.8595
																																	20.3664																37.3846
																																	20.3465																37.1741
																																	18.0249																39.0481
																																	27.1667																37.8334
																																	22.1346																36.667
																																	22.2199																31.4091
																																	22.0913																29.0151
																																	23.1367																25.7225
																																	20.9443																25.9451
																																	25.8248
																																	23.5763
																																	30.3709
																																	29.8598
																																	27.3201
																																	27.1677
																																	27.2003
																																	25.79
																																	25.368
																																	26.2682
																																	24.7953
																																	25.2346
																																	26.8406
																																	27.27
																																	24.419
																																	28.8318
																																	27.7278
																																	30.7528
																																	25.1069
																																	25.2089
																																	25.5282
[truncated: 71 more columns]

## Sheet: Phenotype with BFA
Related to Fig.2 WT and pgkc-1 response to BFA treatment
Pollen tube length (um)						Pollen tube Width (um)						Pollen tube germination (x100%)
wt BFA 0uM	wt BFA 0.4uM	pgkc-1 BFA 0uM	pgkc-1 BFA 0.4uM			wt BFA 0 uM	wt BFA 0.4 uM	pgkc-1 BFA 0uM	pgkc-1 BFA 0.4uM				WT	pgkc-1
102	183	86	60			7.92	6.71	10.48	15.87			Mock	0.376471	0.498452
282	218	107	41			6.67	6.71	10.49	11.46				0.475524	0.734615
468	113	125	61			7.19	8.34	8.05	14.09				0.25463	0.672515
440	125	104	52			7.38	8.26	12.47	14.52			mean	0.368875	0.635194
392	121	141	40			6.53	10.96	11.91	8.82			sem	0.0638798	0.0706822
290	79	119	49			6.97	7.57	12.21	10.77
350	74	142	81			8.08	8.4	12.3	13.1
173	31	187	32			7.49	12.12	22.05	13.56			BFA 0.4uM	0	0.481928
336	61	184	53			7.2	8.9	13.39	8.01				0.0217391	0.77533
356	17	141	51			6.75	7.64	8.9	16.15				0.072327	0.65896
409	168	151	60			7.69	8.3	12.51	10.78			mean	0.0313554	0.638739
352	185	250	38			7.33	8.09	11.74	9.62			sem	0.0214255	0.0852993
252	157	209	51			6.79	6.8	11.08	20.13
256	100	275	45			6.49	7.26	14.13	12.13
354	134	119	19			6.48	7.16	12.22	14.1
291	190	295	26			8.21	7.33	10.28	14.35
177	130	121	71			6.91	5.64	7.27	10.14
117	124	108	68			8.02	7.61	9.71	11.33
461		167	35			7.43	7.77	8.57	12.15
215		158	63			7.84	8.28	8.39	10.39
264		262	33			6.51	7.43	8.02	12.3
264		250	29			8.15		12.6	7.14
288		169	45			7.99		13	11.61
311		219	33			6.13		6.91	10.32
112		289	51			6.24		9.24	14.88
359		289	56			7.03		8.72	16.14
242		113	30			9.66		9.09	9.01
245		60	31			7.01		9.87	10.69
483		233	57			6.98		7.76	7.35
183		84	45			7.67		9.55	18.7
225		68	50			6.25		11.62	14.56
108		71	73			6.47		7.7	11.97
202		180	57			6.56		10.22	11.33
435		37	59			6.98		8.94	11.6
233		123	29			7.96		6.99	12.08
394		109	38			6.56		11.42	18.06
237		151	127			6.75		9.62	10.44
456		150	38			6.66		9.54	11.61
420		150	40			7.12		14.24	9.43
		35	62			7.5		8.21	9.7
		46	50			7.62		7.66	9.88
		91	70			8.09		5.05	12.53
		148	46			7.04		7.79	7.04
		132	31			7.75		7.43	10.02
		82	33			8.08		8.63	15.83
		107	35			8.02		7.61	11.98
		104	54					8.58	13.11
		148	60					7.16	15.45
		202	47					7.72	11.19
		263	90					6.42	17.09
		98	94					8.17	14.49
		56	64					5.85	16.14
		115	76					6.27	9
		125	81					7.17	14.86
		161	58					6.86	9.71
		98	107					7.96	12.53
		68	46					5.92	9.3
		32	53					7.7	7.43
		137	52					8.77	14.37
		235	72					6.97	10.41
		179	88					6.3	12.08
		82	47						11.28
		78	60
		128	51
		201	53
		192	49
		253	46
		315	71
		93	46
		250
		275
		244
		186
		431
		131
		271
		239
		199

## Sheet: ren1-3 pgkc-1 double mutant
Related to Fig.4 pgkc-1/ren1-3 double mutant phenotype
Pollen tube length (um)						Pollen tube Width (um)
wt	pgkc-1	ren1-3	ren1-3/pgkc-1			wt	pgkc-1	ren1-3	ren1-3/pgkc-1
696	150	697	50			5	12	10	21.21
601	248	538	154			7	7	6	24.28
471	89	470	69			6	13	6	12.62
643	64	556	82			8	11	9	12.2
529	78	305	72			8	11	10	10.13
459	61	102	60			7	10	8	14.53
427	58	349	76			6	8	6	25.66
594	166	316	35			6	10	9	14.77
268	343	311	70			7	9	6	9.79
638	139	377	43			6	9	7	26.29
524	111	316	67			7	9	6	32.42
432	118	390	54			7	6	5	26.65
588	191	213	54			7	7	11	19.02
383	176	608	42			6	7	7	16.68
343	122	216	113			6	10	10	17.31
520	85	153	57			7	11	8	20.47
661	68	471	50			6	11	6	16.92
560	41	460	59			6	9	7	14.17
330	56	428	48			7	8	7	29.71
494	104	410	50			6	10	10	22.35
575	78	552	65			6	10	6	18.92
801	110	526	43			7	9	6	34.48
400	134	512	61			7	10	8	32.77
759	136	541	75			8	9	8	12.61
383	159	490	54			6	8	6	20.77
386	69	519	73			6	11	14	12.8
433	72	548	25			8	13	6	27.38
790	73	521	43			9	15	6	23.69
649	74	481	45			7	10	6	19.71
579	138	514	57			8	11	6	20.17
171	205	546	55			8	9	8	20.36
141	131	734	56			6	10	6	22.49
250	202	460	59			7	13	7	22.94
447	134	750	48			6	10	10	19.94
567	64	582	50			6	10	6	20.55
143	118	517	30			7	9	6	27.28
85	139	445	70			6	10	7	27.38
509	120	485	46			7	10	6	26.25
414	62	315	68			7	10	8	18.19
620	81	190	54			6	10	7	20.53
683	69	452	15			6	8	7	22.51
382	73	708	55			8	10	8	14.61
703	82	482	58			5	9	6	19.04
532	156	320	54			7	10	10	14.37
535	180	257	65			8	10	8	28.94
479	143	299	87			8	10	16	16.46
651	138	228	46			8	7	8	25.98
744	38	198	57			6	10	7	17.36
485	113	203	37			6	10	8	15.2
602	128	244	41			6	10	9	19.24
439	178	753	37			5	10	10	20.61
445	138	370	27			8	11	5	19.78
729	112	131	45			5	12	11	31.34
636	121	426	46			6	6	17	19.8
643	85	442	43			5	11	9	24.45
270	158	324	50			7	20	15	24.97
476	121	376	63			7	10	7	17.01
372	103	364	42			8	9	8	12.46
218	251	110	32			9	12	16	31.52
314	99	448	62			7	9	10	21.12
386	83	390	48			8	11	5	28.16
703	134	395	62			7	13	10	22.28
503	84	166	90			6	12	7	16.22
572	143	101	52			6	11	17	28.04
651	154	270	68			7	8	5	22.29
544	112	488	122			6	17	6	31.24
322	139	565	86			6	10	9	31.93
644	208	454	76			6	13	7	29.75
379	259	541	32			6	11	7	15.34
668	343	340	50			8	10	10	29.51
	98	159	56			6	12	5	21.63
	188	442	93			7	10	7	22.09
	99	371	49			6	9	9	14.86
	115	470	57			5	17	7	21.61
	149	413	36			6	7	7	27.32
	182	373	67			5	12	7	21.23
	273	379	42			6	10	5	11.76
	220	521	42			6	10	7	23.96
	140		44			6	13	14	22.57
	131		81			6	6	9	19.98
	139		54			7	15	9	14.57
	136		46			7	9	6	20.47
	94		38			7	11	7	16.65
	142		63			9	10	6	21.86
	204		30			6	10	6	19.94
	201		48			6	6	6	23.26
	215		72				12	7	14.57
	181		70				7	7	15.8
	338		68				10	7	11.61
	90		84				10	7	26.46
	129		60				10	10	12.63
	163		46				10	6	10.51
	184		44				8	17	30.63
	247		45				7	8	29.15
	182		53				10	8	17.24
	156		132				10	8	13.88
	300		45				11	8	27.57
	149		62				12	6	18.51
	83		26				13	11	18.25
	94		80				7	5	13.46
	139		54				12	8	16.94
	131		59				8	6	17.09
	50		63				9	6	18.58
	95		85				13	8	33.68
	85		45				11	6	16.11
	117		75				9	8	15.22
	100		60				12	6	12.94
	234		50				8	7	9.37
	182		66				10	6	35.01
	96		63				12		17.95
	178		83				12		17.41
	149		79				10		22.77
	297		48				6		15.41
	112		49						20.72
	192		74						17.02
	293		70						19.92
	133		43						11.05
	139		55						17.07
	172		61						13.77
	186		30						16.82
	111		67						23.28
	312		50						19.01
	118		36						16.15
	104		53						17.43
	119		63						15.4
	143		35						15.96
	118		72						17.3
	142		63						15.44
	207		42
	97		46
	48		58
	113		93
	138		83
	204		129
	158		132
	225		131
	154		86
	263		32
	133		73
	174		86
	174		104
	62		65
	250		58
	214		65
	195		27
	273		57
	260		42
	165		66
	335		76
	193		30
	109		69
	225		33
	122		80
	107		85
	164		66
	83		31
	113		40
	145		35
	212		106
	151		77
	84		86
	124		30
	149		91
	166		90
	104		66
	144		40
	225		59
	133		47
	145		65
	185		42
	257		86
	71		33
	190		138
	202		142
	304		162
	232		46
	210		38
	84		86
	165		160
	188		116
	99		118
	148		118
	115		73
	160		51
	160		143
	120		65
	223		121
	134		94
	201		64
	130		81
	174		77
	81		77
	155		117
	159		128
	225		45
	239		60
	129		70
	205		101
	270		192
	65		59
	106		43
	206		55
	283		101
	136		146
	168		150
	296		55
	173		90
	228		114
	240		64
	116		124
	321		149
	152		54
	373		88
	141		115
	243		67
	278		71
	189		86
	117		66
	170		99
	145		63
	15		197
	32		108
	160		105
	136		68
	90		174
	171		76
	88		120
	140		59
	248		95
	119		88
	119		88
	93		125
	134		55
	82		52
	118		79
	130		53
	105		94
	250		59
	151		88
	86		156
	88		77
	207		48
	132		68
	144		151
	132		159
	152		58
	152		98
	70		99
	129		52
	136		56
	104		231
	103		69
	87		167
	85
	83
	126

## Sheet: REN1 signal
Related to Fig.4 and Fig.7 REN1 signal in WT and pgkc-1 and its response to CGP treatment
Distance um	WT 1	2	3	4	5	6	7	8	9	10	11	12	13	14	15	16	17	18	19		pgkc-1 1	2	3	4	5	6	7	8	9	10	11	12	13	14	15	16	17	18	19		WT CGP 1	2	3	4	5	6	7	8	9
-1.64671	104.718	-17.702	-17.702	68.715	184.459	-136.581	-20.431	68.224	33.159	170.133	62.553	39.621	81.344	10.908	189.673	170.25	59.577	-13.833	104.718		-18.1549	27.122	216.21	-81.072	-141.264	-140.78	-4.379	-87.516	-65.091	-121.656	50.454	38.885	30.717	-22.008	-69.766	88.319	-53.835	26.179	39.174		273.994	31.7	186.184	114.837	317.978	-74.112	-16.54	-25.272	-208.818
-1.52004	77.665	-51.911	-51.911	40.688	127.051	-168.461	-77.653	17.845	85.779	65.344	15.795	-20.431	17.817	18.002	138.018	86.027	63.2	34.486	77.665		2.3561	272.536	23.676	-58.699	-42.613	-120.844	4.111	130.178	7.51	-64.512	68.372	-38.605	-7.836	-76.22	-57.913	128.155	-40.475	143.215	166.317		95.434	110.934	303.222	57.304	305.169	-162.107	-67.809	28.126	-140.021
-1.39337	136.877	-32.451	-32.451	143.174	176.48	58.359	-37.078	28.842	77.717	140.065	30.487	-77.653	79.373	-38.007	28.75	130.474	195.813	123.823	136.877		-76.6549	155.897	-31.219	34.889	-73.38	-86.333	113.459	64.071	10.813	72.658	15.296	-44.733	-42.84	149.972	-44.735	43.849	-71.43	53.729	19.537		218.607	16.821	173.975	-64.522	262.507	-214.244	-109.17	-67.03	15.436
-1.2667	239.856	10.391	10.391	172.385	183.289	-28.451	3.625	184.83	148.883	175.625	83.218	123	87.417	9.359	81.374	245.184	127.457	-30	239.856		-35.5528	149.181	10.939	69.569	-120.196	-84.25	161.504	85.348	-39.624	46.802	41.3	50.907	43.664	160.683	78.359	62.36	-0.962	61.301	98.206		132.022	-45.609	151.899	20.702	287.704	133.144	-120.948	79.503	11.249
-1.14003	143.857	69.871	69.871	217.576	184.249	7.467	3.905	230.236	138.379	138.932	109.022	99.68	49.953	-31.814	179.7	202.188	50.694	59.997	143.857		-23.4928	239.576	115.052	30.694	-179.419	-122.482	48.561	-52.924	84.727	-46.686	109.99	-31.339	171.927	-62.688	29.59	-66.926	61.457	55.253	-89.815		130.75	18.784	55.589	100.842	182.786	57.474	-0.429	38.898	42.802
-1.01336	182.681	-48.257	-48.257	24.812	179.061	43.625	42.949	109.071	33.303	233.362	91.592	201.264	-54.843	9.135	114.802	99.832	120.287	-20.888	182.681		-109.254	190.138	25.999	63.52	3.519	-65.737	-64.288	-14.5	15.585	12.964	183.736	-84.576	-0.919	-77.254	76.914	61.812	262.733	21.293	-58.742		203.993	28.488	130.071	174.219	183.273	-86.266	-28.994	5.589	-28.515
-0.88669	420.88	-83.925	-83.925	131.74	277.094	39.158	18.753	28.686	-1.297	196.323	272.127	349.096	20.487	88.114	165.605	265.88	320.082	51.114	420.88		-34.8913	138.634	-22.327	65.38	31.889	-13.096	156.014	37.545	38.395	19.003	108.245	-50.429	91.386	67.365	3.117	143.148	110.297	144.533	52.512		179.992	120.948	185.499	-13.18	254.883	-99.319	32.33	35.468	-17.256
-0.76002	209.923	64.022	64.022	26.141	219.346	7.502	-36.396	5.71	189.821	193.376	171.099	305.963	225.458	110.178	136.301	369.859	97.649	26.109	209.923		-30.1897	32.259	35.323	168.75	63.294	12.672	92.58	16.498	236.959	63.107	130.252	-51.446	284.454	111.148	58.764	59.647	113.578	244.441	126.993		182.438	21.944	98.104	82.525	363.788	-119.093	37.791	-19.943	7.92
-0.63335	508.185	237.528	237.528	65.522	222.772	41.795	-59.581	-12.695	26.862	280.554	166.321	371.699	49	120.509	174.281	189	130.145	19.198	508.185		142.866	46.732	36.648	113.323	-124.869	107.879	180.157	53.273	169.262	-7.761	235.079	14.924	193.334	118.884	49.879	192.859	159.195	149.863	285.01		91.172	11.158	94.688	220.335	212.309	-89.505	-47.981	81.321	63.56
-0.50668	360.192	27.319	27.319	119.783	297.297	77.749	77.383	-0.527	246.345	285.979	301.709	236.218	180.038	138.817	192.347	571.133	91.513	272.818	360.192		286.937	190.771	17.634	503.092	54.329	174.903	306.125	107.401	381.368	43.471	275.095	42.242	128.666	71.987	-71.879	268.296	363.175	154.646	89.024		294.869	5.225	224.299	305.748	383.152	-9.089	28.653	148.979	7.222
-0.38001	536.072	187.636	187.636	216.034	322.618	147.571	248.618	140.621	39.49	453.131	286.119	288.725	422.886	282.229	349.147	354.219	228.222	150.835	536.072		174.356	339.058	134.465	441.046	228.387	54.023	393.444	199.998	568.06	313.604	253.612	86.338	90.885	197.202	173.087	278.143	706.295	128.508	96.756		433.882	189.071	193.454	422.622	610.914	42.571	164.203	138.912	103.198
-0.25334	765.951	216.322	216.322	332.05	333.285	85.021	451.938	76	161.979	667.769	457.467	296.278	661.261	297.511	117.934	576.083	216.921	141.93	765.951		160.351	299.169	118.027	830.314	137.784	192.185	573.942	131.717	882.564	404.342	279.348	339.665	150.389	311.724	317.347	429.296	772.511	341.895	124.059		414.411	94.047	118.009	614.219	485.688	56.691	235.213	33.718	256.418
-0.12667	661.922	332.479	332.479	451.643	443.851	122.928	425.13	137.579	304.972	607.45	865.976	417.857	530.046	334.16	392.028	799.312	351.776	336.659	661.922		367.812	346.537	144.146	853.813	358.474	534.382	866.755	264.147	878.842	647.45	718.54	663.52	439.609	275.897	389.679	367.869	826.122	314.715	399.418		522.027	297.424	345.118	659.069	377.677	114.476	226.631	194.036	318.935
0	878.998	762.487	762.487	675.41	529.704	560.214	620.344	459.962	284.841	820.519	875.779	887.822	736.066	520.5	587.6	627.781	513.755	505.735	878.998		683.891	739.401	363.065	879.054	745.986	860.047	913.146	873.616	831.288	793.708	716.051	663.895	761.344	509.192	711.632	781.592	871.065	556.358	664.293		748.645	471.228	414.684	693.355	668.164	705.452	754.791	481.732	760.705
0.12667	1598.56	1472.6	1472.6	1419.49	1662.86	1356.19	1471.25	1185.84	831	1270.15	1489.4	1623.26	901.016	935.497	1091.64	1005.94	935.898	1235.36	1598.56		1059.74	1155.41	972.39	1175.03	1164.36	1208.09	956.868	998.505	1127.92	1299.92	1081.59	1153.4	1537.94	1421.69	1629.8	1902.82	1150.16	970.629	1940.16		1173.72	1225.66	978.786	990.355	1137.81	985.713	1630.65	1153.38	1394
0.25334	2572.8	1744.33	1744.33	2190.25	3086.19	2550.13	2245.45	1970.78	2093.26	1717.47	2949.07	2921.25	1959.77	1538.2	2367.69	1769.59	1789.47	2386.05	2572.8		1221.88	1468.5	1185.37	1570.84	845.906	1499.29	1064.12	1346.22	1006.99	1968.43	1099.85	2144.2	2465.12	1915.22	3073.68	2440.86	1124.12	1268.99	1302.39		1835.33	1771.19	1987.23	2112.97	2286.97	2085.02	2599.16	2000.73	2721.89
0.38001	4472.17	2175.27	2175.27	2739.76	4598.01	3811.1	2367.2	2873.64	4136.69	3239.84	5521.58	4448.39	3080.99	2320.02	3427.62	2748.5	3237.29	4035.3	4472.17		1726.28	2015.28	1954.28	1164.44	1054.84	1441	1387.96	1401.84	1324.87	2201.88	1223.19	2414.51	2687.38	2130.73	3099.33	2789.1	1154.9	1705.28	1894.95		2034.66	2798.4	3149.48	3903.34	4361.98	3789.81	3217.12	2922.31	3839.05
0.50668	7522.16	2157.5	2157.5	3087.2	6380.57	4613.15	3051.26	3703.6	6242.82	5144.32	7060.15	6737.09	4607.97	3937.63	5178.27	4692.73	4786.89	5387.95	7522.16		1858.75	2155.45	2618.62	1277.81	1194.1	1268.38	1268.53	1380.32	1161.57	2401.51	1354.42	2397.09	3019.31	3014.18	3639.5	3144.08	1269.01	1714.36	2066.38		2494.68	3496.31	3951.17	4953.57	5222.74	5716.29	3175.26	3837.75	4417.12
0.63335	10485.4	2247.42	2247.42	3256.84	7963.93	5177.26	2932	3616.05	7120.2	7207.32	8529.35	8963	6718	5167.63	6020.94	7754.25	6620.8	5321.68	10485.4		1763.14	2339.59	2803.84	1483.68	1220.72	1636.82	1074.03	1501.28	1065.09	2364.43	1312.53	2342.84	3528.36	2601.94	3497.1	3189.65	1175.22	1716.73	1737.43		2967.65	3994.29	4374.94	5351.09	5106.44	5465.96	3132.32	4134.31	4724.19
0.76002	11475.7	2528	2528	3030.39	8751.62	4976.04	2661.23	3011.76	7644.31	9044.24	9406.09	9247.25	8328.82	5749.5	6168.59	10532.5	6946.14	5407.53	11475.7		1903.42	2305.73	3078.59	1358.54	1454.32	1233.61	1134	1463.74	1250.46	2513.13	1317.95	2268.46	3380.8	3380.52	3523.52	3558.99	1286.22	1630.2	1872.39		3033.98	3755.27	5516.17	4911.42	4954.33	5185.07	3021.39	4420.14	4825.58
0.88669	12482	2606.91	2606.91	3154.76	9360.52	4578.92	2587.68	3176.27	7488.15	10783.1	8587.22	10332.9	9111.17	6293.18	6412.54	11783.2	7848.83	5484.38	12482		1980.42	2220.98	3227.71	1202.2	1141.41	1408.68	1068.73	1506.89	1325.21	2305.22	1144.96	2350.01	3071.9	3361.23	3645.77	3724.46	1207.55	1854.23	1838.2		3495.03	3825.56	5770.64	5103.65	3874.36	5063.15	3366.88	3921.64	4866.1
1.01336	12277.7	2464.47	2464.47	3260.07	8506.96	4066.69	2464.05	3664.01	6893.23	10051.6	8367.28	10094.1	9789.06	5111.86	6836.04	12683.8	8299.42	5207.32	12277.7		2118.83	2350.18	2822.02	1430.87	1416.25	1521.57	993.849	1023.85	1015.62	2394.32	1027.94	2615.96	3154.23	3355.97	4136.6	3229.63	1386.44	1859.59	1628.89		3297.13	4076.76	5904.03	5330.05	3936.29	4750.97	2984.69	3655.32	4891.75
1.14003	11463.9	2673	2673	3128.74	8680.42	4133.85	2703.29	3154.42	7517.36	9565.37	8569.88	9922.3	8419.78	5019.16	6356.13	12173.2	7653.55	4840.05	11463.9		1863.25	2519.57	3313.78	1359.15	1532.93	1032.25	1010.27	1837.16	1316.06	2490.5	1257.7	2271.08	3722.23	3594.22	3555.42	3120.44	1206.5	1797.1	1590.78		3327.56	4267.02	5769.57	5056.77	4116.3	4348.02	2661.03	3764.71	4898.14
1.2667	11662.8	2966.61	2966.61	3404.96	9016.57	3805.32	2589.5	3385.79	8204.83	10188.1	8356.61	11026.8	7770.18	4856.51	6450.16	10805.4	7611.07	4493.96	11662.8		2006.75	2609.86	3239.07	1522.66	1089.05	1331.19	890.537	1512.18	1243.53	2633.42	1356.51	2214.17	3295.5	3650.83	4011.02	2861.13	1367.29	1542.57	1883.13		3328.39	4101.98	5929.18	4963.45	4270.12	4526.34	2890.42	3648.58	5223.16
1.39337	11274.2	2891.09	2891.09	3500.59	8193.04	4224.91	2437.28	3382.03	7906.24	9092.28	8370.26	11027.2	8558.53	4660.7	6722.75	11854	7846.63	5301.43	11274.2		2025.37	2802.66	3410.9	1714.38	1347.74	1400.31	1110.06	1346.1	1190.9	2222.22	1328.06	3051.17	3623.42	3105.24	3951.47	3267.02	1410.16	1443.93	1739.86		3412.68	3712.29	5009.7	4847.2	3923.16	3957.28	3504.73	4060.25	4803.42
1.52004	10186.3	2718.16	2718.16	3224.19	7524.13	3571.99	2333	3741.39	8254.41	9204.65	8281.16	10808.3	7270.96	4200.48	6583.28	10448	7844.27	4742.82	10186.3		2112.13	2623.41	3355.66	1489.13	1432.01	1414.4	1123.8	1296.54	1314.16	2049.56	1002.5	2177.09	3522.51	3741.41	3695.54	3045.31	1455.56	1591.79	1993.49		3221.9	3553.45	4700.04	5162.36	4196.47	4204.27	3079.45	3735.24	4659.93
1.64671	10090.5	2864.12	2864.12	3572.3	7959.49	3650.16	2380	3756.19	8305.32	8391.44	8100.14	10251.2	7165.33	4495.19	6351.93	9410.39	8212.45	4478.59	10090.5		2299.41	2728.54	3380.32	1394.87	1476.46	1646.49	1020.51	1459.64	1244.7	2243.04	1681.67	2225.44	3357.33	4105.91	3335.98	2974.77	1512.11	1910.54	1701.56		3042	3685.66	4889.66	4384.25	4356.12	4360.37	2575.42	3351.97	4552.32
1.77338	9969.83	2543.42	2543.42	3243.77	7307.15	3596.79	2380.39	3731.83	8134.99	7951.22	6939.8	9019.62	7063.68	4156.56	5968.16	9900.66	8211.48	5032.28	9969.83		2098.64	2902.99	3638.78	1307.18	1770.09	1331.68	917.738	1402.09	1229.16	2131.5	1364.6	2148.32	3402.49	3475.24	3513.19	3011.97	1307	1862.99	1640.68		3045	3592.39	4897.28	4254.86	4607.89	4065.07	3009.99	3746.43	4255.4
1.90005	9761.35	2067.86	2067.86	3218.99	7142.09	3234.87	2281.43	3095.49	6933.21	9096.84	6985.79	9733.09	7020.93	4129.27	5821.64	10041.6	8762.01	5430.77	9761.35		2435.61	3168.01	3553.67	1614.75	1280.06	1316.62	903.778	1411.28	1219.89	2228.68	1376.33	2219.96	3365.99	3561.19	3543	3123.19	1251.7	1742.32	1444.23		2687.86	3327.22	4596	4468.37	4819.89	3977.08	2772.62	3969.1	4637.53
2.02672	10182.6	2957.6	2957.6	2972.09	7491.89	3294.79	2517.51	3081.56	8403.38	7549.26	6699.46	9932.09	6805.17	3972.72	5935.02	9979.25	8545.79	5258.79	10182.6		2216.03	2586.77	3178.17	1550.46	1195.79	1419.69	1061.29	1555.25	1491.61	2393.25	1385.03	1922.78	2741.19	3944.25	3395.21	3362.32	1230.41	1890.13	1630.95		3060.82	3600.56	5130.69	4264.3	4641.58	3692.76	3072.09	4193.62	4467.37
2.15339	10127.1	2722.45	2722.45	2858.13	6629.22	3104.23	2257.12	3448.73	7887.67	6947.01	6590.69	9875.11	6462.59	4172.35	5941.19	9670.88	8195.07	4897.27	10127.1		1906.97	2467.92	3448.68	1536.78	1336.9	1282.42	1088.86	1330.18	1171.36	1951.71	1592.8	1932.46	2766.72	3306.26	3416.78	3001.76	1417.88	1953.03	1698.62		3001.38	3540.6	4296.05	4095.25	4549.2	3744.73	2960.92	4161.56	4072.61
2.28006	9635.7	2784	2784	2957.26	6362.29	2997.76	2107.13	3241.99	7219.21	7442.49	7000.49	9732.78	6045.31	4459.06	6747.09	9737.22	7330	4747.4	9635.7		2124.29	2531.89	3454.21	1752.85	1828.77	1294.2	1138.57	1643.99	1190.43	1771.81	1400.67	2212.2	3241.37	3483.23	3731.27	2866.45	1332.83	1926.83	1155.05		2801.55	3236.89	4431.78	4298.79	4903.59	3953.74	3148.41	4072.38	3969.9
2.40673	9388.01	2759.16	2759.16	3570.95	6809.57	2979.56	2135.36	3474.87	6915.8	7776.55	6764.13	9133.94	5943.03	3740.26	6652.69	9751.5	8043.77	5136.66	9388.01		1634.03	3014.85	3289.83	1945.88	1512.51	1502.96	944.843	1547.2	1245.43	2284.08	1422.5	2317.38	3195.21	3264.69	3373.13	2955.37	1307.93	2058	1476.36		2715.92	2914.94	4319.56	4721.33	4214.06	3660.4	2917.04	3959.99	3672.43
2.5334	9119.86	2404.25	2404.25	3111.55	6789.78	2941.53	2040.02	3565.66	6902.68	7713.45	6367.51	8744.84	5893.56	4067.37	6334.71	9516.88	8094.4	5097.85	9119.86		1757.45	2533.16	3724.8	1798.43	1358.25	1146.07	1171.66	1775.13	1171.91	2313.11	1696.89	2215.65	2798.56	3477.99	3355.06	2946.24	1592.14	1873.7	2163.06		2751.9	3389.23	3843.75	3727.9	4447.52	3425.66	2592.08	3707.14	4251.62
2.66007	9445.48	2763.42	2763.42	2906.07	6628.74	2837.03	1966.34	3957.69	6665.79	6886.66	6426.8	8678.04	6570.28	3403.16	5961.83	9477.23	8116.73	4553.51	9445.48		1745.25	2243.07	3258.79	1643.39	1384.49	1217.14	903.344	1741.66	1121.39	2464.61	1416.36	2075.39	2858.88	3083.72	3525.67	3041.9	1435.97	2087.26	1366.68		2926.63	3509.56	4145.53	3951.5	3726.55	3369.41	2936.1	3964.95	4347.4
2.78674	9625.25	2773.89	2773.89	3044.29	5987.88	2641.1	2040.55	3431.85	7068.04	6738.01	6196.96	8645.12	6370.38	3444.16	5927	9653.82	7775.43	4837.8	9625.25		1959.06	2127.99	2951.79	1668.2	1347.45	1472.21	1088.67	1723.95	1342.35	2578.51	1399.57	1901.18	3021.54	3073.2	3453.33	2714.78	1276.56	1993.26	1692.17		2721.26	3364.85	3850.79	4044.15	4210.96	3717.03	2958.99	3471.34	3840.47
2.91341	9074.39	2794.32	2794.32	2853.07	5684.4	2771.11	2187.88	3426.79	7928.14	6137.17	6225.99	8658.86	6233.04	3005.55	6486.33	9410.67	7483.45	4183.42	9074.39		2155.96	2098.78	3164.15	1888.66	1418.65	1307.95	995.616	1336.45	1470.14	2247.29	1355.54	1954.92	3316.09	2900.77	3552.12	2655.1	1266.87	1748.18	1594.73		2702.7	3296.04	3933.28	3636.55	3616.31	3632.06	2406.47	4235.92	3852.94
3.04008	9032.02	2647.38	2647.38	2899.1	6303.71	3036.27	2221.8	3968.12	6762.69	6050.98	5774.89	7871.48	5601.47	3032.46	5974.5	8809.52	7400.87	3988.15	9032.02		1763.5	2200.29	3152.59	1756.31	1293.22	1417.26	1212.87	1497.11	1229.16	2511.59	1533.63	2006.37	2819.79	2695.67	2909.24	2821.07	1329.45	2013.94	1057.06		3006.5	3225.28	4326.52	3831.97	4307.41	3836.82	2524.93	3536.01	3794.32
3.16675	9353.17	2611.18	2611.18	2798.6	6093.55	2717.79	1994.79	3033.84	7337.86	5877.02	5877.47	7232.53	5372.19	3371.47	6415.77	9758.68	7842.52	3965.72	9353.17		1942.05	2395.7	3133.99	1625.53	1307.16	1164.6	1098.09	1536.4	1072.39	2432.61	1478.01	1987.49	2680.01	2713.73	2757.52	2560.2	1289.18	2130.94	1660.93		2963.23	3335.12	4384.87	4061.63	3533.17	4054.86	2717.32	3560.11	4098.81
3.29342	9980	2697.51	2697.51	2685.21	6207.27	2810.33	1852.8	3597.78	7025.93	6345.77	6073.36	7532.88	4994.09	3110.21	7065.34	9154.4	6800.03	4256.05	9980		1930.04	2233.02	3233.93	1681.3	1172.48	1205.01	965.853	1328.11	1274.11	2036.29	1511.66	2122.48	3166.51	2659.62	2681.45	2713.16	1380.29	1985.06	1920.63		2896.63	3044.67	4498.39	4064.85	3953.1	3325.72	2978.53	3620.95	3680.2
3.42009	9289.74	2676.86	2676.86	2703.81	6397.41	2676.16	1778.99	3372.93	6788.01	5409.3	6800.61	7183.6	5248.71	3084.76	7063.29	10648	6991.02	4508.11	9289.74		2043.3	2805.6	3319.09	1807.78	1319.61	1607.7	1038.95	1366.21	1506.12	2021.66	1445.5	2081.22	2871.76	3004.55	2666.23	2831.14	1276.35	1832.06	1411.77		3026.06	3321.63	4206.76	4201.51	3261.53	3368.5	3414.42	3917.03	4189.92
3.54676	8997.2	2596.62	2596.62	2664.09	5968.68	2755.89	1848.71	3158.52	6842.17	6575.24	6497.83	7043.25	4756.14	3146.77	6544.73	9386.17	6937.29	4245.37	8997.2		1981.99	1970.2	3600.19	1772.03	1217.06	824.5	1260.69	1415.47	1128.38	2271.91	1397.49	2025.34	2195.27	2801.7	2764.46	2763	1197.54	2148.71	1433.49		2967.23	3331.4	3786.94	3877.83	3370.61	3276.93	3303.12	3414.83	3662.22
3.67343	10007.3	2553.38	2553.38	2434.9	6097.75	2622.78	1839.53	2935.25	6949.27	5142.73	5998.71	7066.22	4816.52	3054.4	6983.86	8489.79	6521.3	4774.69	10007.3		2076.81	2243.92	3259.91	2024.5	1238.03	1012.62	1218.62	1560.37	1072.83	1998.19	1453.36	2029.71	2805.82	2646.53	2755.68	2417.8	1238.65	2120.57	1376.72		3135.88	3059.86	3637.37	3644.92	3654.2	3145.53	3459.93	3119.99	3588.6
3.8001	10052	2473	2473	2604.16	5981.46	2210.32	1651.09	3078.84	5956.63	5351.4	5429.56	6949.67	4575.03	2929.5	6094.82	8704.56	6361.89	4596.4	10052		2352.72	2524.75	3396.78	1977.62	1259.67	1085.24	1164.02	1573.54	1021.71	2050.36	1401.85	1899.34	2799.28	2113.99	2895.2	2812.19	1149.16	2040.53	1550.47		3077.59	2966.18	3799.88	3758.21	3240.36	3120.65	3199.01	3676.32	3632.55
3.92677	8671.84	2477.81	2477.81	2567.68	6244.86	2116.7	1654.55	3094.69	6518.55	4278.04	5466.92	6878.61	4430.8	2795.64	6593.78	8986.85	6563.19	4894.99	8671.84		1961.23	2588.95	3229.34	1587.98	1600.85	977.606	1325.66	1387.45	1278.46	2098.01	1372.89	2138.41	2665.23	2940.17	2733.85	2647.13	1174.6	1953.12	1336.98		2739.77	2924.2	4361.18	3793.76	3133.66	2957.92	2731.71	3465.8	3873.86
4.05344	8354.55	2182.57	2182.57	3021.64	6713.34	2370.18	1822.41	3068.95	6480.66	3898.61	5454.46	6751.46	4575.6	2557.58	6076.91	8371.76	6417.21	4536.64	8354.55		2170.55	2764.78	2987.38	1665.54	1879.44	1047.34	932.031	1541.26	1301.7	2534.32	1593.28	2140.29	2926.09	2421.41	2882.83	2480.24	1569.5	1896.72	1611.97		2821.01	3008.43	4022.53	3984.21	3456.53	3399.01	3236.74	3167.5	4130.12
4.18011	8207.73	1858.07	1858.07	2172.72	6173.79	2258.39	1927.57	3498.21	5465.86	4019.3	6587.47	6058.94	4541.27	2442.4	5714.65	7982.2	6756.24	4520.55	8207.73		2326.39	2700.13	3167.03	1891.78	1558.16	1051.26	969.857	1488.16	1135.52	2280.99	1314	2008.27	2633.48	2279.43	3075.39	2712.73	1593.06	1938.48	1523.9		3180.65	2964.23	4011.11	3653.3	3564.4	3172.52	2838.76	3421.72	3747.26
4.30678	7803.21	2053.65	2053.65	2709.88	6328.82	2512.75	1745.45	3369.13	6273.8	3934.36	5481.9	6163.86	4300.93	2260.62	5722.72	7512.84	6030.42	5006.36	7803.21		2131.73	2602.68	3100.59	1986.76	1561.76	1216.87	848.953	1325.12	1104.1	1806.38	1501.21	1534.75	2531.49	2206.34	2986.82	2375.38	1564.14	1731.42	1582.72		2714.82	2656.91	3799.02	3365.02	3163.1	3138.44	2852.25	3718.01	3733.88
4.43345	7455.58	2207.61	2207.61	2338.76	5391.77	2075.05	1522.19	3671.24	5606.26	4224.59	5021.65	6720.2	4916.4	2384.08	5402.14	7600.25	5835.69	4957.76	7455.58		2235.23	2252.81	3054.67	1596.74	1475.82	1034.18	977.755	1472.72	1117.18	1973.05	1571.66	1734.77	2440.24	2212.12	3300.66	2373.49	1540.26	1533.23	1438.15		2945.92	2527.26	3665.56	3544.42	3161.82	3318.15	2729.56	3532.17	3458.5
4.56012	6771.58	1764.91	1764.91	2951.3	5899.9	2101.57	1514.74	3126.32	6356.65	3543.79	4776.52	6289.6	4484.59	2787.59	5228.43	7450.88	5713.73	4498.89	6771.58		2233.41	2237.91	3090.61	1640.49	1490.19	1136.42	1114.35	1457.46	1092.56	1969.17	1592.6	1907.04	2424.72	2140.91	3082.58	2321.28	1360.18	1616.49	1329.45		2776.62	3092.82	3578.12	3656.39	3299.36	3274.36	2829.46	3983.03	3071.95
4.68679	6932.69	1841.48	1841.48	2699.35	5537.03	2734.26	1582.33	2870.84	5291.48	3860.45	5324.55	5774.45	3432.93	2542.33	5149.77	7583.59	5717.38	4691.8	6932.69		2055.55	2429.27	3019.86	1821.63	1291.88	1571.82	1188.18	1645.83	1409.6	2202.05	1276.36	2043.94	2865	2090.79	3472.72	2589.81	1153.55	1709.58	1632.37		2333.78	2493.81	4354.65	3435.58	3266.72	3301.44	2388.46	3671.19	3040.7
4.81346	6724.98	1954.57	1954.57	2657.48	5842.8	2476.53	1551.18	2859.72	5450.67	4329.42	5469.5	5389.85	3897.84	2229.01	5065.88	7435.3	5705.25	4491.9	6724.98		2070.8	2882.98	3337.18	1994.89	1266.51	1243.68	1202.53	1509.6	1011.48	2573.5	1214.02	1871.57	2462.25	2109.06	2652.73	2410.03	1258.41	1595.18	986.603		2773.8	2664.6	4070.38	3720.4	3327.42	3216.08	2150.66	3277.28	3090.63
4.94013	6284.68	1941.88	1941.88	2376.8	5475.57	2200.04	1517.83	2804.95	5257.75	4225.09	5480.46	5279.26	3900.59	2663.96	4851.96	6792.56	5880.44	4809.89	6284.68		2202.57	2649.18	3126.69	1661.16	1613.02	1003.85	1092.81	1411.31	1019.33	2115.02	1236.85	1758.41	2668.15	2246.44	2714.79	2575.56	1176.14	1687.39	1284.95		2274.14	2565.44	4257.41	3370.58	3119.89	3195.72	1944.14	3263.33	2977.91
5.0668	5934.19	1699.75	1699.75	2463.33	5299.56	2281.11	1476	2848.64	4571.46	3152.7	4780.06	5577.09	3810.84	2572.46	5479.52	5888.37	5252.37	4201.46	5934.19		2450.46	2410.22	3048.9	1678.04	1372.41	989.848	943.145	1309.5	1018.98	2137.47	1645.56	1747.68	2617.99	2373.85	2770.05	2583.67	1202.48	1764.65	1428.74		2549.61	2570.18	4084.67	3251.13	2986	3331.37	2199.49	3215.37	2915.01
5.19347	5558.38	1846.38	1846.38	2484.71	4728.27	2908.5	1679.09	2792.48	5654.35	3265.14	4138.12	5194.46	3749.01	2528.67	5388.86	6282.23	4996.96	3887.6	5558.38		2069.92	2309.64	3054.3	1742.15	1273.55	973.1	825.881	1588.85	949.638	2233.98	1899	1909.48	2340.46	2342.66	2867.38	2274.13	1256.85	1411.74	1225.34		2287.56	2521.42	3920.34	3192.84	2593.99	2896.35	2226.14	3163.07	2873.56
5.32014	5866.53	1799.18	1799.18	2103.62	4973.73	2619.68	1855.5	2444.18	5480.72	3281.05	4029.1	5164.79	3496.05	2867.63	5405.33	5800.29	5062.42	3499.53	5866.53		1829.39	2356.44	3338.36	1820.72	1316	1179.68	859.238	1619.43	1165.09	2275.32	1359.28	2058.02	2335.39	2423.43	2976.42	2146.26	1383.2	1556.64	1615.59		2124.47	2685.56	3699.24	3078.59	2982.08	2778.63	2253.85	3072.05	2556.45
5.44681	5821.3	1930.05	1930.05	2546.4	4804.09	2415.72	1668.81	2674.24	4779.63	3587.92	4320.64	5237.59	3481.68	2704.9	5472.89	5349	4816.69	3919.57	5821.3		1989.72	2501.05	2877.46	1966.02	1300.73	1015.48	1114.18	1520.47	1247.72	1954.99	1397.5	2341.9	2301.95	2134.8	3238.8	2431.49	1287.45	1710.03	1228.98		1969.22	2369.82	3780.89	3080.62	2356.77	3395.5	2051.69	2842.28	2644.32
5.57348	6730.11	1899.47	1899.47	2992.34	5285.97	2609.64	1349.41	3076.8	4954.24	3308.57	4300.63	4813.96	3819.87	2757.22	5941	5247.43	5135.27	4061.6	6730.11		1940.68	2553.47	2728.56	1991.83	1209.49	982.882	919.068	1426.09	1166.78	2076.56	1709.91	2080.54	2306.39	2523.19	3102.85	2213.24	1248.39	1670.44	1348.93		2242.04	2409.04	3672.18	2807.22	2470.38	3139.87	1955.74	2949.44	2818.16
5.70015	5570.9	1544.06	1544.06	2543.38	6667.29	2219.72	1385.98	2915.21	4556.01	3295.03	4074.16	4849.86	4045.69	2910.6	5596.28	5652.59	4749.86	3972.26	5570.9		2108.38	2709.35	2763.54	1737.7	1260.82	1094.28	1132.64	1931.78	1299.89	1928.93	1324.54	1942.96	2162.44	2587.12	2640.63	2633.48	1553.81	1684.54	1463.93		2184.87	2184.05	3728.99	2468.08	3089.97	2901.26	2278.84	2547.86	2291.72
5.82682	5088.26	1630.65	1630.65	2514.57	6065.56	2057	1581.28	2365.49	4881.79	3238.42	3973.06	5043.01	3723.46	2763.69	6182.93	4777.67	4572.43	3629.59	5088.26		2328.84	2580	2707.82	1521.98	1425.72	1219.51	1280.4	1624	1340.9	1999.75	1757.26	1835.43	2277.68	2252.47	2875.31	2362.45	1466.42	1987.77	1207.71		1802.33	2407.15	3423.59	2615.02	2688.11	2946.37	1886.94	2665.18	2635.19
5.95349	4710.51	1746.48	1746.48	2686.78	5243.14	2607.79	1414.64	2462.04	4728.81	3515.77	3392.76	4773.76	4217.66	2761.66	6440.7	5170.56	5069.96	3931.77	4710.51		1995.49	2182.04	2995.84	1652.02	1018.9	1358.5	1031.1	1579	1305.37	1942.7	1479.42	1689	2200.66	1974.01	2936.52	2618.44	1047.61	1654.82	1643.4		1891.77	2370.94	4223.33	2552.33	2522.31	2955.17	2263.8	2487.51	2769.81
6.08016	4637.45	1745.53	1745.53	2786.34	5018.48	2138.41	1464.57	2404.37	4862.74	3794.93	3891.49	4369.98	4189.58	2752.01	5788.94	4783.63	5020.37	3845.15	4637.45		2358.07	2172.29	2947.61	1849.94	1289.41	1164.89	1022.7	1456.74	1022.54	2286.98	1288.86	1728.15	2166.51	2152.08	2997.27	2369.91	1035.46	1583.35	1015.94		1914.76	2448.51	4006.75	2670.23	2378.05	3275.97	2039.98	2672.52	2795.22
6.20683	4677.5	1316.07	1316.07	2630.66	5290.89	1800.06	1572.63	2503.41	5009.56	4124.32	4193.76	4650.45	3495.38	2485.24	6131.67	4573.27	4075.52	3764.98	4677.5		1801.63	2414.35	2586.59	1784.07	1443.07	967.163	1015.2	1156.09	871.914	2263.78	1117.59	1716.33	2013.36	2317.55	2989.11	2603.47	1284.84	1608.9	1298.93		1925.73	2042.48	4034.09	2695.71	2494.05	2967.24	1940.31	2361.2	2841.34
6.3335	4443.2	1266.12	1266.12	2425.99	5317.45	2108.17	1576.82	2350.5	4699.66	3994.32	3844.92	4701.25	3789.54	2462.37	5999.86	4222.84	4508.04	3670.6	4443.2		1773	2345.93	3036.77	1949.72	1228.05	744.213	1106.22	1341.37	1066.35	2298.84	1162.24	1878.32	2247.59	2473.71	2692.08	2352.51	1277.16	1776.21	1443.27		1897.03	2516.4	3801.82	2577.2	2548.22	2683.46	1879.06	2670.79	2163.32
6.46017	4512.67	1367.32	1367.32	2333.5	4692.81	2220.45	1557.01	2537.96	4741.35	3980.71	3389.93	4598.6	3105.87	2743.8	5966.2	4045.5	4317.87	3598.79	4512.67		1951.28	2287.65	2464.48	2043.33	1373.95	833.709	1174.38	1511.51	919.738	1964.82	961.82	1939.78	2286.83	2287.38	2858.55	2705.76	1028.18	1999.11	1222.25		1923.2	2483.47	4100.92	3024.84	2563.09	3093.34	1857.97	2407.4	2435.1
6.58684	4255.61	1698.56	1698.56	2403.88	4736.75	2311.48	1490.41	2317.91	4530.36	3809.98	4354.21	5006.26	3341.67	2617.56	5268	4186.24	4926.06	3515.75	4255.61		1941.52	2308.73	2645.54	1769.72	1088.62	1016.94	1051.26	1442.92	1030.97	1935.23	978.397	1486.91	2235.69	2231.58	2564.39	2447.53	1005.09	1766.2	1301.32		1913.17	2140.07	3656.21	2755.62	2326.78	3482.47	1879.97	2555.88	2100.4
6.71351	4633.27	1803.12	1803.12	1905.03	4812.34	2246.19	1404.01	2693.86	4833.15	4292.82	3585.24	4957.21	3717.86	2855.74	5325.39	4565.92	5026.67	3741.27	4633.27		2053.97	2156.37	2720.17	1755.11	1218.7	1047.74	881.688	1233.39	1040.47	1943.59	1010.31	1876.08	1924.1	2619.38	2811.36	2531.1	1074.47	1569.53	1904.35		1831.31	2302.9	4071.03	2547.32	2395.77	3616.52	1754.68	2725.45	2367.53
6.84018	4275.44	1620.51	1620.51	2354.84	4626.03	2128.47	1530.59	2615.56	4110.65	4154.65	3485.18	5350.08	3278.27	2972.78	5653.84	4013.85	5124.08	3716.86	4275.44		2221.4	2195.01	2822.11	1945.73	1299.76	1132.9	1066.59	1578.68	918.438	1827.11	1172.39	1855.77	1812.37	2234.12	2798.56	2580.47	1112.58	1450.91	1726.02		1919.45	2144.18	3690.25	2560.46	2634.26	3033.86	1795.06	2822.36	2543.99
6.96685	4298.03	1878.84	1878.84	2805.85	4664.13	2116.85	1686.08	2202.76	4027.23	3863.81	3094.17	5344.17	3748.73	3002.62	5381.85	4055.25	4888.46	3168.28	4298.03		2260.19	2305.17	2713.52	2053.79	1242	1379.8	1148.89	2025.43	879.38	1690.88	1237.24	1941.8	2221.46	2294.33	2706.59	2696.55	917.239	1780.02	1165.8		2167.67	2103.86	3387.05	2359.13	2234.39	2753.22	1548.01	2460.32	2338.52
7.09352	6057.94	1612.32	1612.32	2360.52	4464.85	2088.07	1728.21	2349.43	3680.38	3867.7	2889.55	5334.59	3743.49	2893.25	5501.26	3974.27	4458.64	3405.16	6057.94		1723.19	2280.92	2622.71	2009.36	1670.62	1127.58	1210.9	1744.35	925.73	2058.23	1346.59	1979.83	2090.86	2235.82	2720.96	2154.37	1075.27	1644.36	1375.66		1886.22	2058.85	3239.84	2388.75	2353.35	2883.58	1518.51	2884.68	2074.33
7.22019	4988.61	1695.12	1695.12	1927.18	4439.08	2267.95	1658.55	2470.8	3579.79	3808.01	3187.72	5455.32	3394.65	3169.26	4889.99	3857.36	4619.4	3735.12	4988.61		1770.32	2207.3	2945.78	1817.4	1323.8	1385.18	1083.04	1648.25	1159.68	2028.47	1012.3	1806.63	1967.95	2432.89	3046.82	2179.16	732.6	1661.37	1341.44		2172	2122.34	3614.63	2485.27	1933.25	2676.95	1946.68	2696.09	2153.82
7.34686	4564.94	1736.89	1736.89	2112.42	4472.47	2153.68	1507.47	2491.83	3617.83	4057.02	3134.49	5766.44	3560.93	3449.09	5210.49	3882.01	4559.73	3306.7	4564.94		1979.57	1997.34	2345.32	1962.53	1061.94	1221.52	935.173	2124.14	1062.1	1977.47	1166.36	1973.63	2145.86	2078.3	3027.65	2440.79	871.308	1162.8	951.641		2145.3	1646.18	3794.07	2484.95	1941.07	2394.3	2051.8	2664.67	2271.97
7.47353	3870.39	1689.4	1689.4	2225.53	4167.87	2180.17	1430.7	2438.74	3323.24	4347.28	3444.96	5663.12	4191.16	3205.52	4879.89	3318	4891.72	3464.33	3870.39		1863.28	1947.11	2452.74	1928	1440.56	965.216	801.072	1412.58	1019.52	1810.63	930.96	2040.06	2200.84	2354.4	2753.71	2315.82	1153.66	1206.13	1359		2194.21	2082.96	3489.66	2615.26	2405.86	2553.3	1809.62	2527.29	2330.26
7.6002	3842.31	1873.83	1873.83	2250.62	3871.76	2431.26	1474.23	2283.92	4062.24	3711.49	3427.06	5346.66	3899.62	2905.13	5091.6	4459.39	4083.22	3297.83	3842.31		1745.62	1940.3	2813.25	1889.05	1333.52	1000.74	1125.29	1245.09	959.701	2017.89	1030.14	1686.03	1942.94	2173.48	2879.89	2452.05	1232.5	1335.79	1132.75		1943.4	2010.73	3804.12	2622.95	2892.68	3079.33	2061.75	2353.18	2518.34
7.72687	3886.23	1778.91	1778.91	2283.87	4470.6	2298.32	1526.95	2215.76	3231.03	3736.87	3373.02	5153	3322.08	3104.53	5431.38	3586.89	4152.16	3637.45	3886.23		1873.64	2016.84	2572.41	2018.08	1338.04	1052.79	928.761	1171.01	933.423	1967.82	944.111	1779.86	2026.14	2360.45	3027.07	2871.69	950.92	1226.94	1251.46		1854.05	2153.28	3800.95	2738.82	2649.66	2689.57	1659.7	2829.06	2216.76
7.85354	3583.29	1619.59	1619.59	2375	4219.89	2307.4	1463.91	2235.66	3618.1	3803.28	3175.03	5500.02	3548.2	3301.91	4885.1	3734.49	3760.97	3829.45	3583.29		1869.53	2127.58	2441.88	2044.7	1159.89	1149.99	977.582	1335.3	929.52	1651.4	1012.15	1800.31	1738.31	2051.03	2864.72	2745.9	768.912	1270.14	1018.36		1880.81	2167.13	3534.67	2640.52	2279.96	2770.89	1830.99	2752.79	1766.11
7.98021	4018.73	1520.06	1520.06	2229.02	4297.09	2304.3	1547.48	2273.34	3742.8	3759.75	3204.37	5369.79	3660.24	2908.51	4992.07	3483.75	3482.69	3674	4018.73		1643.66	2185.66	2643.38	2089.05	1171.95	990.692	940.483	1725.87	1067.8	1731.82	922.575	2010.36	2108.33	1852.91	3223.24	2668.55	820.928	1241.23	1361		2014.43	1914.64	3142.18	2440.34	2168.94	2790.88	2104.22	2791.63	1897.67
8.10688	4243.39	2096.33	2096.33	2216.32	3688.44	2459.34	1193.75	2158.51	3437.26	3451.72	3178.24	5078.19	2952.4	3339.8	5118.31	3465.86	3797.69	3588.26	4243.39		1491.46	2181.54	2762.72	1670.41	1271.67	1128.93	887.76	1122.8	1229.24	1693.9	1053.19	1986.25	1842.33	2327.77	3552.75	2852.88	924.238	1138.6	1204.06		1932.51	2071.1	3677.71	2623.61	2619.59	2141.94	2139.64	2394.22	1857.84
8.23355	4441.45	1516.04	1516.04	2479.6	4131.6	2535.54	1292.35	2179.71	4188.59	3997.56	3052.97	5163.61	2975.73	3239.83	5359.9	3543.65	3884.63	3396.09	4441.45		1515.65	2122.03	2680.75	1850.3	1120.4	1061.74	922.466	948.456	1176.89	1836.83	1133.62	2013.95	1552.71	2449.54	2317.26	2831.3	711.453	1420.39	1270.3		2263.69	1666.52	3728.39	3071.34	2427.13	2924.19	2076.55	2493.87	2546.57
8.36022	4221.51	1514.17	1514.17	2601.51	3921.14	2602.53	1362.59	2084.78	4007	4192.77	2579.86	5360.58	2982.83	3052.07	4617	3593.06	3907.39	3376.19	4221.51		1488.48	1906.43	2441.52	1863.26	1088.19	1152.5	830.489	688.151	850.733	1824	761.305	1960.25	1861.72	2348.95	2719.56	2818.08	1070.3	1134.26	1496.05		2206.56	1888.69	3776.38	2878.58	2736.19	3189.21	1766.13	2637.62	2666.63
8.48689	3470.65	1291.67	1291.67	2142.08	3934.02	2916.88	1070.63	2106.32	3228.08	3668.35	3005.38	5469.91	2965.84	3057.92	5674.7	3526.25	3285.05	3442.04	3470.65		2033.42	1934.23	2275.3	1741.51	1180.67	1106.93	1092.99	836.182	975.001	1837.66	951.976	1907	1778.98	2211.58	2917.2	2685.9	1091.56	1146.24	1340.77		2660.66	1934.66	3878.65	2491.02	2700.24	3147.85	1821.89	2582.92	2737.82
8.61356	4069.03	1445.72	1445.72	2178.89	3644.11	2337.17	1100.33	1540.4	3613.48	3738.99	3205.63	5906.41	3140.32	2925.86	5244.39	3701.56	3729.2	3240.46	4069.03		1816.6	2018.71	2722.52	1832.86	1104.76	1391.07	952.793	797.658	910.791	1917.61	1318.26	1846.38	2024.73	2688.64	2925.97	3077.02	866.686	1176.22	1145.23		2089.67	2087.81	3719.52	2425.54	2610.72	3190.62	2110.75	2854.65	2562.78
8.74023	4194.88	1609.12	1609.12	2097.13	4004.97	2438.42	1108.46	1850.26	3860.44	3396.12	3169.86	6066.32	3318.6	2817.03	5021.82	3759.77	3855.74	3144.99	4194.88		2057.38	2004.23	2506.32	2053.15	1161.6	1062.01	593.222	732.653	1080.14	1961.54	933.396	1665.65	1999.4	1825.36	2812.61	2992.25	811.423	1165.05	1163.03		2251.21	1966.93	3680.56	2304.65	2546.5	2988.65	2275.36	2655.9	2551.69
8.8669	5152.98	1631.93	1631.93	1768.55	4186.56	2146.64	1206.21	1699.88	3536.39	3648.76	3269.84	5833.78	3442.84	3089.21	4758.38	4210.02	3743.62	3216.27	5152.98		1832.86	2363.2	2443.29	2261.48	1198.08	901.489	778.025	813.035	851.702	1813.7	1141.19	2027.23	1988.84	2044.39	2683.01	2690.18	557.143	1214.61	1417.83		2286.48	2180.12	3831.88	2532.05	2834.16	2915.84	2286.73	2814.93	2422.44
8.99357	4554.09	1735.95	1735.95	2155.22	4061.69	2372.45	1187.98	1690.16	3341.52	4108.78	3369.36	6480.98	3231.94	2949.39	4955.99	5108.62	3764.41	3034.5	4554.09		1709.42	2260.4	2639.35	1887.51	1594.05	1227.5	864.971	684.296	753.235	2201.44	1089.4	1930.71	2027.76	2110.02	2495.24	2894.97	668.102	1036.14	1225.49		2488.74	1984.95	4041.02	2779.02	2659.16	2896.86	2079.36	2804.35	2315.13
9.12024	4356.33	1550.08	1550.08	2195.66	3858.44	2548.78	1361.7	1852.74	3904.28	3726.98	3166.89	5949.43	3044.85	3150.54	5219.59	5781.18	3903.86	2961.7	4356.33		1766.82	2247.58	2324.82	1759.16	1091.55	1074.08	774.037	547.317	867.722	1866.79	1177.28	2006.71	1881.9	2306.78	2884.94	2989.58	706.454	911.345	1422.76		1849.79	1932.72	3799.67	2466.35	2598.65	2680.88	2072.52	2883.71	2755.25
9.24691	4022.38	1699.77	1699.77	2302	4146.85	2306.5	1312.84	2017.97	4065.03	3754.38	2909.89	5712.67	3190.47	2829.78	5017.64	4848.59	3991.37	2819.72	4022.38		1619.44	2078.45	2438.12	1762.79	1129.22	1169.72	1019.56	492.111	1146.58	1852.01	1458.97	1546.56	1639.32	2321.93	2448.42	2741.6	599.965	1245.52	1169.76		2082.88	1747.63	3298.11	2327.31	2201.88	2968.99	2005.78	3159.55	2854.63
9.37358	3920.65	1735.37	1735.37	1844.67	4020.65	2010.61	1217.01	2204.49	4124.3	3334.19	2830.51	5409.36	3153.96	2861.13	5086.59	4371.89	4334.42	3117.91	3920.65		1885.92	1939.1	2564.33	1920.47	1224.42	1296	1169.04	296.913	1339.26	1843.75	1299.52	1549.35	1816.82	2324.57	2625.77	2502.03	819.699	1284.82	1568.23		1916.99	1512.7	3766.06	2444.12	2244.22	3021.14	2460.71	3145.35	2470.11
9.50025	4368.01	1521.82	1521.82	2139.57	3534.58	2315.77	1125.45	2090.16	3684.5	3256.94	3326.48	5139.08	3360.02	2809.74	5028.54	4973	4260.19	3114.49	4368.01		2291.04	1946.82	2596.07	1717.59	1163.74	1259.06	981.13	523.952	1092.83	2009.24	1086.5	1481.29	1924.03	2273.43	2884.07	2291.05	584.52	1096.27	1331.2		1597.91	1994.22	3331.89	2341.06	3019.83	3084.98	2379.35	2819.98	2353.54
9.62692	4088.73	1433.01	1433.01	2078.79	3159.69	2246.16	1130.61	2230	3491.03	3456.01	3205.33	5215.74	3016.04	2844.54	5001.37	4614.51	3804.31	2536.36	4088.73		1697.05	2126.19	2403.13	1640.24	1169.13	710.893	866.414	402	923.941	2209.81	1253.67	1330.36	1773.12	2294.54	2945.65	2330.16	717.463	1127.22	1304.61		1854.51	2055.88	3525.31	2256.75	2487.3	2493.81	2367.26	2442.98	2311.13
9.75359	3703.13	1570.45	1570.45	1441.64	3518.37	1957.64	1132.63	2269.26	3169.28	3567.52	3299.23	4912.36	2980.99	2877.1	4984	4473.44	3258.88	2520.04	3703.13		1334.88	2117.48	2411.39	1650.5	1284.58	919.128	716.576	462.933	860.136	2204.54	1170.19	1619.68	1633.07	2358.1	2990.92	2389.95	930.682	1355.31	1453.76		1833.64	2027.85	3276.36	2352.45	3093.64	2475.31	2413.73	2388.78	2075.95
9.88026	4149.92	1332.17	1332.17	1469.24	3536.23	1868	1227.96	1862.8	3754.19	3406.12	2756.72	4882.45	3697.24	2450.93	4533.07	4600.35	3651.47	2426.71	4149.92		1575.15	1867.32	2643.17	1524.55	1138.51	1018.7	877	684.508	1083.52	1817.49	977.886	1461.1	1845.83	2161.5	3082.95	2300.65	750.073	1212.51	955.889		1815.96	1834.75	3170.65	2522.13	2463.48	2603.01	2188.57	2203.07	2516.05
10.0069	3620.85	1417.59	1417.59	1867.75	3558.08	2117.89	1358.05	1639.43	3237.37	2936.53	2540.49	5162.06	3008.84	2837.54	4359.08	4582	4363.64	2092.13	3620.85		1729.9	1922.14	2369.69	1939.52	1070.21	889.667	944.8	518.556	1213.54	1988.64	1332.6	1531.16	1925.99	2136.22	2549.85	2457.88	850.214	1340.45	770.564		1827.83	2384.37	3491.39	2560.69	2948.8	3290.35	2563.4	2250.45	2463.18
10.1336	3724.13	1490.55	1490.55	2111.48	3496.48	2094.23	1273.68	1876.96	2832.75	3162.57	2591.76	5699.69	3049.24	3045.64	4483.12	5100.39	3754.8	1818.44	3724.13		1507.98	2210.47	2411.82	1942.04	944.683	807.222	802.978	487.817	1454.93	1871.66	1355.46	1305.99	1890.74	2371	2571.33	2375.9	719.176	1517	1083.61		2359.39	2047.34	3367.9	2662.49	2652.35	3527	2225.41	2313.94	2047.3
10.2603	4001.7	1488.01	1488.01	1775.48	3482.6	1945.56	1294.15	2135.03	2871.9	3431.55	2830.05	5989.09	3356.69	2817.18	3982.52	4700.34	3778	1812.55	4001.7		1428.16	2034.43	2720.32	1823.42	1003.68	776.139	852.624	313.808	1274.12	1717.27	1358.84	1356.94	1935.34	2393.78	2631.51	2419.71	715.456	1387.13	1052.59		2279.66	2110.83	3459.3	2912.6	2796.38	2844.49	1939.99	2246.36	1886.69
10.3869	3882.05	1598.18	1598.18	1751.58	3544.24	2022.38	1295.5	2098.95	3107.12	3433.84	2806.31	5378.13	3566.81	2730.2	4145.21	4594.04	4600.04	1673.87	3882.05		1680.18	1831.24	2346.66	1723.72	1225.62	866.045	1274.74	268.121	1084.26	2025.2	1215.92	1362.55	1831.22	2853.34	2709.78	2368.91	923.192	1252.55	1095.53		1881.47	1863.54	3188.5	2699.71	2592.21	2599.68	2104.82	2107.38	2107.78
10.5136	3455.16	1546.88	1546.88	1836.19	3149.08	2219.22	1485.72	1925.25	3208.32	3336.76	2870.47	5743.31	3327.38	2544.24	3744.66	4545.83	4610.17	1890.42	3455.16		1682.18	1758.78	1966.03	1744.34	1114.96	891.238	1015.89	283.222	1174.11	1870.51	1192.67	1659.91	1568.68	2254.11	2630.05	2899.44	692.679	1313.57	1416.75		1940.95	1816.45	2814.87	2337.06	2605.45	2771.33	2097.96	2125.73	2196.69
10.6403	3768.8	1306.87	1306.87	1817.07	3190.32	2089.99	1386.14	2039.5	3429.35	3176.85	2754.95	6116.18	2951.26	3030.84	3777.18	4476.47	4432.26	1328.47	3768.8		1672.69	2112.53	1914.31	1953.77	1320.49	1008.75	954.437	290.735	991.157	1963.65	1179.13	1543.75	1735.3	2181.18	2834.62	2641.46	960.448	1203.13	1323.59		2089.05	1988.66	2760.34	2284.53	3028.59	2946.83	2336.47	2339.17	2184.14
10.7669	4148.05	1586.07	1586.07	1799.02	3287.49	2317.05	1281.26	1922.09	3165.47	3176.6	3175.84	5676.31	2779.69	2899.33	3904.7	4562.7	4331.83	1473.39	4148.05		1706.03	1987.06	2214.61	2145.92	1444.85	935.5	1109.31	464.818	997.466	1767.12	1359.58	1633.23	1807.13	2125.87	2726.67	2611.89	703.773	1331.14	1266.25		1822.52	1638.29	2855.35	2200.18	2806.52	2930.68	2119.05	2332.5	2215.59
10.8936	3811.61	1739	1739	1801.7	3744.19	2264.83	1283.99	2103.84	3111.24	3203.65	3327.48	5194.99	2883.61	2661.7	3964.07	4665.24	4481.62	1233.85	3811.61		1838.49	1865.19	2187.62	1925.67	1418	649.349	790.786	298.495	638.273	1704.92	1532.97	1824.34	1991.57	2542.55	3434.76	2402.82	776.708	1442.64	1065.07		2081.07	1782.03	3175.11	2214.37	2798.82	2779.61	2251.78	2483.49	2291.34
11.0203	4124.2	1574.76	1574.76	1486.97	3673.9	2547.29	1555.73	2045.78	2916.31	3365.01	3624.07	6077.93	2822.45	3168.81	3281.52	4431.94	4592.11	1070.66	4124.2		1626.16	1892.09	2213.36	1790.38	1411.87	1001.89	763.714	210.716	1014.93	1984.54	1634.18	1473.12	1918.06	2391.82	3092.41	2568.15	758.54	1251.85	1193.57		2094.41	2168.21	3267.53	2344.44	2876.26	2718.86	2699.72	2490.75	2402.74
11.147	4593.39	1808	1808	1935.08	3743.3	2263.41	1302.35	1816.93	2928.13	3281.05	3619.98	5710.68	2731.04	2998.77	3248	4372.95	4413.56	1238.38	4593.39		1486.42	1844.66	2261.44	1864.87	1063.23	1281.24	799.735	366.293	886.385	2077.22	1420.9	1570.13	1999.66	2260.05	2834.1	3055.9	1138.73	1418.04	1209.32		1892.73	2085.53	3293.74	2613.16	2886.7	2997.49	2340.53	2188.35	2375.43
11.2736	3879.63	1508.12	1508.12	1645.96	3474.3	2081.97	1292.59	1887.97	3224.48	3012.91	3266.21	5501.27	2797.29	3069.28	3500.18	3803.82	4465.39	1324.38	3879.63		1288.86	1786.55	1991.98	1836.03	1207.95	992.703	944.855	515.875	1071.59	1630.06	1506.7	1453.66	1994.62	2301.61	2825.65	2839	981.819	1612.08	1132.36		2072.3	2372.51	3276.2	2509.49	2768.25	2698.9	2059.92	2384.4	2358.34
11.4003	3521.8	1505.11	1505.11	1905.64	3299.32	1995.91	1377.43	2014.83	2998.62	3724.88	3095.62	5276.01	2645.7	3302.55	3307.7	4260.31	3701.33	1190.9	3521.8		1506.86	1644.51	2098.18	2128.88	1284.77	1183.67	1011.54	261.658	1139.3	1405.99	1514.06	1342.57	2030.22	2279.85	2909.39	2622.21	914.7	1438.2	1313.29		2060	1722.66	3047.21	2434.3	2851.15	2442.69	2069.3	2192.39	2362.86
11.527	3888.53	1428.24	1428.24	1917.4	3498.73	2147.31	1299.86	2166.21	2837.72	3225.83	2930.82	5064.59	2816.59	3022.28	3361.3	4439.33	3901.51	1211.46	3888.53		1443.16	1506.71	2157.07	1816.59	1276.65	1011.87	1153.99	322.768	1332.6	1764.56	1228.39	1523.22	2042.72	2315.34	2714.08	2766.47	1000.78	1149.09	1304.37		1797.47	2093.8	3203.34	2646.46	3039.94	2975.83	1929.74	2218.39	2239.57
11.6536	3129.81	1608.72	1608.72	1627	3251.42	2420.7	1273.67	1962.41	2897.8	3204.56	2715.81	5281.61	3074.32	3183.31	3988.08	4090.16	3536.78	1216.12	3129.81		1695.51	1615.06	2073.3	2291.47	1240.39	834.641	993.058	325.271	1176.94	1800.26	1610.05	1693.79	1903.65	2286.03	2848.29	2877.28	913.371	1201.23	1387.26		1686.34	2031.42	3260.3	2880.39	3600.46	3119.79	2143.72	2141.83	2275.54
11.7803	4237.11	1685.35	1685.35	1960.74	3121.82	2131.24	1017.16	1845.23	3144.84	4476.31	2515.13	4613.99	3027.72	3127.5	3513.79	4482.69	3245.69	1566.09	4237.11		1536.12	1695.41	2053.18	2156.16	1451.92	892.369	1018.97	344.529	1285.91	1739.01	1517.56	1372.34	1776.01	2153.29	2513.51	2584.41	1168.79	1206.21	1198.11		1853.13	1930	3279.98	2770.12	2963.98	2911.93	1942.04	2046.86	2119.77
11.907	3715.37	1153.01	1153.01	1885.37	3105.48	1722.61	1043.33	1812.06	3373.21	3688.04	2786.28	4208.12	2858.92	3084.12	3551.91	4557.65	3398.4	1474	3715.37		1634.17	1817.88	2080.86	2068.17	1132.91	1146.61	946.168	298.591	810.679	1642.48	1424.28	1294.82	1815.23	2113.72	2543.67	2432.62	1018.74	1597.51	1083.51		1780.71	2076.9	3263.53	2602.71	2415.82	2327.67	2107.92	2261.97	2016.68
12.0336	3495.67	1522.21	1522.21	1648.54	3215.8	1840.71	989.151	2103.82	2862.68	3543.03	2818.92	4105.4	3248.03	3103.2	3430.32		2908.94	1229.56	3495.67		1863.84	1743.42	2124.85	1986.06	1093.62	937.038	954.57	428.185	894.492	1445.54	1449.72	1563.86	1905.4	2138.74	2743.31	2234.78	646.803	1241.27	1321.5		2067.42	1889.61	3345.94	2656.74	2515.09	2609.23	2363.13	2374.9	1996.15
12.1603		1501.98	1501.98	2164.18				2070.51	3114.69			3665.81		3370.44			2763.04	1332.07			1994.74	1876.98	2224.62	2116.06	1331.85	883.208	951.524	372.335	977.798	1712.81	1479.34	1288.38	1797.52	2136.41	2546.6	2615.3	1062.07	1585.89	1419.5		1793.79	2443.75	3618.4		2518.84	2631.01	2226.44	2191.19	2021.57
[truncated: 7 more columns]

## Sheet: CRIB4 signal
Related to Fig.4 and Fig.7 CRIB4 signal in WT and pgkc-1 and its response to CGP treatment
distance um	WT	1	2	3	4	5	6	7	8	9	10	11	12	13	14	15	16	17	18	19	20	21	22	23	24	25	26	27		pgkc-1	1	2	3	4	5	6	7	8	9	10	11	12	13	14	15	16	17		WT CGP
-1.64667		-7.07829	-2.26343	29.38	5.00314	9.10743	-22.8866	12.306	10.9884	6.79157	16.582	6.84329	5.40743	60.8699	53.9421	22.1896	-8.83143	-5.45386	1.437	-1.88	-2.83057	22.5814	13.3579	5.46971	6.55429	31.7237	8.05343	8.39743			24.2744	2.66186	11.2031	8.99014	33.426	9.26914	12.6843	57.2849	43.2076	21.0444	21.3693	5.46529	0.302429	22.8199	17.6751	28.9001	31.7979
-1.52		0.130429	5.71843	28.0744	2.20914	30.1781	-24.8521	21.2836	0.895143	14.925	14.5084	25.1311	11.6877	49.4149	53.0206	13.8644	-1.56557	7.40786	7.23671	3.72557	8.15171	19.5586	27.3407	6.99543	-7.52871	29.5207	4.52029	0.439429			23.7118	7.46971	14.3073	13.4187	36.1276	13.5054	17.2289	65.2556	64.5734	50.5479	37.8303	6.14329	6.15314	15.5311	14.9333	46.276	45.0654
-1.39333		23.2279	7.69186	45.1361	20.7229	20.9079	-13.529	9.13829	11.4399	12.3661	13.7601	11.0506	-10.7694	51.3161	50.318	26.7164	4.54829	-9.73986	21.3407	9.456	4.69329	23.2343	6.61071	-6.37857	2.43929	23.7311	24.9327	21.0327			47.9844	3.95543	17.6713	11.0206	41.4811	21.8283	19.6989	84.668	65.9149	25.3427	33.5513	20.2046	13.3769	3.32286	19.7803	39.8427	62.2984
-1.26667		24.6773	10.2511	44.6844	23.3539	8.65814	-7.99829	28.501	17.5256	13.9733	14.9861	1.39614	8.29557	64.2151	52.6673	17.7547	0.655714	17.3401	14.962	2.71757	7.45886	22.7931	22.4791	-0.365571	14.5364	41.7244	28.5229	11.0263			42.5424	5.31971	24.929	12.8071	48.5251	13.0916	12.8137	80.1257	94.143	40.2494	44.63	27.5207	10.3447	24.5894	28.9879	32.2424	105.406
-1.14		30.2329	17.2223	58.4823	15.818	13.2529	-11.8177	53.3343	21.4413	8.10986	12.7551	13.1863	5.14757	65.7791	38.0446	39.946	32.6007	27.0903	17.0927	6.75743	-5.72857	30.3739	19.4396	9.09386	6.58871	32.6891	28.6911	11.1307			50.966	19.6659	21.9876	24.5063	52.2079	12.0601	11.7823	115.903	121.452	59.2211	46.6299	14.7266	15.3291	18.582	13.1171	42.6674	132.767
-1.01333		33.0914	21.0323	62.5899	22.3166	21.4927	-3.94886	75.6393	21.8706	10.8829	13.9034	19.4389	22.7441	44.541	63.7821	27.6254	10.15	13.923	10.2543	11.897	11.0171	40.1203	7.781	15.8844	12.3157	38.5487	34.6927	25.9489			54.5466	12.0539	25.9899	39.6346	76.965	32.3023	7.89743	138.949	139.515	75.2006	54.1689	43.0769	30.535	19.332	14.2576	43.3066	145.823
-0.886667		73.62	50.5844	87.6393	26.5044	28.4484	-10.8579	148.509	24.191	14.0549	24.5981	40.4426	9.99314	47.1481	68.1739	21.5467	26.977	14.1846	2.96829	13.2467	12.4626	66.4517	30.1781	24.6037	5.943	59.8903	57.6909	37.6799			71.5426	22.0954	41.1071	84.2084	147.559	46.45	4.53029	156.458	198.465	106.493	59.4907	38.8921	45.2609	51.2413	34.8756	63.09	222.724
-0.76		130.931	67.7903	138.688	26.092	39.1283	-11.418	226.727	36.59	31.3436	36.3881	45.7194	34.8136	59.9049	102.486	46.4404	16.4254	9.32186	33.8924	24.1931	11.6946	82.0386	57.7583	44.083	22.3381	57.0269	71.0679	58.3864			109.248	28.3653	58.3644	145.552	258.567	81.6966	28.7609	221.653	327.075	134.941	94.0229	26.3067	122.67	88.1904	37.0477	131.019	362.928
-0.633333		221.491	133.742	205.734	39.224	88.0993	13.6961	290.799	52.8184	58.3957	64.8807	78.6276	40.8393	77.88	125.098	62.7767	21.669	32.2911	13.7296	51.6733	30.3761	90.6921	83.8689	88.8919	21.3869	129.693	121.397	109.444			179.394	48.3364	115.862	237.692	368.184	162.238	44.8693	401.717	584.864	221.068	163.975	64.0416	280.373	192.356	94.6171	271.93	560.23
-0.506667		405.456	260.454	407.287	57.8016	127.551	62.6733	394.283	97.1399	120.384	122.604	160.073	64.3306	128.215	270.236	92.4234	69.0674	80.1703	23.664	122.068	94.1084	229.71	155.225	207.43	64.1439	234.704	200.643	221.566			400.622	118.469	220.803	544.595	616.125	320.626	99.0536	914.927	972.167	478.804	307.69	126.839	711.234	334.464	200.895	678.995	1034.63
-0.38		606.216	510.075	762.721	154.864	263.023	311.68	592.839	241.108	256.484	269.329	279.227	165.32	196.007	592.941	241.662	153.857	154.668	91.6441	293.659	287.499	577.182	300.349	362.794	186.826	545.143	373.026	483.344			869.379	324.18	449.503	1148.41	1011.22	666.452	210.265	2589.64	1363.65	1051.58	750.781	309.868	1729.04	650.486	426.53	1711.07	2136.1
-0.253333		886.372	864.134	1378.04	516.162	590.941	732.852	852.328	371.214	403.17	453.19	469.081	381.872	318.529	1084.25	591.045	354.611	329.959	214.249	614.374	486.246	1255.4	764.796	578.587	400.586	1415.91	855.322	930.734			2474.66	676.726	794.544	2116.75	1859.77	1140.56	517.635	6907.46	1663.58	2008.26	1655.74	968.787	3986.56	1272.36	650.945	4028.88	4048.64
-0.126667		988.363	1050.54	1756.74	1103.63	1182.65	1231.92	1128.04	544.674	506.665	573.85	694.793	589.977	412.939	1581.99	1085.19	702.756	569.078	352.568	908.211	661.071	2031.51	1621.82	765.833	543.811	2712.36	1505.59	1262.74			4620.68	1061.65	1107.32	3190.72	2971.86	1593.07	843.609	12399.8	1671.77	2982.86	2942.74	1907.06	7302.51	2136.63	865.642	7565.72	6084.21
0		1130.77	1159.21	1972.59	1473.44	1527.31	1479.3	1254.22	666.233	589.003	670.972	819.067	707.433	457.704	1828.22	1357.6	950.342	665.137	431.097	1024.17	762.617	2488.6	2124.28	858.336	648.092	3268.4	1830.1	1407.99			4880.98	1173.69	1183.68	3551.71	3450.31	1796.99	1082.42	13358.5	1529.72	3395.37	3590.89	2437.26	8615.97	2523.66	1000.75	9376.36	7079.93
0.126667		1037.46	1048.66	1783.76	1351.98	1324.59	1279.08	1097.29	569.342	504.593	634.657	702.078	599.803	400.416	1675.56	1262.17	881.905	549.826	370.463	925.227	696.701	2241.06	2012.57	768.557	583.839	2712.12	1742.03	1263.78			4033.46	1020.28	1034.79	3278.45	3002.65	1600.75	983.339	9801.25	1358.99	3152.67	3351.76	2173.33	7027.12	2164.66	894.431	8249.78	6178.45
0.253333		972.926	955.257	1434.74	1060.18	1071.33	1104.11	971.4	502.276	408.076	547.98	616.178	486.904	347.143	1407.52	1150.89	715.853	456.466	305.153	848.681	617.826	1809.88	1660.01	682.462	494.139	2116.54	1378.64	1034.64			2886.37	863.715	847.985	2752.64	2328.21	1328.52	804.925	6629.1	1180.89	2561.18	2653.38	1626.27	5020.24	1472.27	813.016	6319.93	4803.36
0.38		871.744	842.792	1276.72	839.206	921.698	886.488	845.955	496.16	355.604	508.271	534.794	449.598	311.577	1258.51	935.496	564.646	395.378	262.329	761.958	575.015	1567.26	1396.74	589.996	446.454	1726.79	1149.89	913.605			2231.71	779.59	702.71	2375.81	1768.39	1129.78	666.769	5292.35	1015.55	2091.38	2173.59	1373.48	3784.94	1054.38	673.837	5114.82	3752.26
0.506667		832.782	785.173	1156.3	746.237	866.799	847.774	766.552	469.001	337.453	509.356	537.409	394.802	302.187	1139.17	890.367	524.358	403.593	275.137	694.233	542.376	1427.81	1261.58	525.925	404.529	1691.73	1053	840.087			1978.83	711.682	637.913	2019.87	1527.91	1047.68	605.356	4744.25	981.463	1789.04	1842.18	1242.71	3375.24	908.896	580.101	4722.55	3322.67
0.633333		848.681	776.109	1107.67	711.629	879.116	783.952	707.69	430.726	366.315	492.144	513.05	382.967	284.898	1094.14	853.847	494.687	356.119	271.982	672.668	569.536	1410.05	1230.95	535.09	395.141	1633.19	992.214	832.033			1984.58	667.153	570.493	1872.99	1438.43	1034.69	557.103	4482.05	903.916	1703.01	1769.16	1175.18	3213.43	896.152	572.452	4498.58	3106.71
0.76		843.811	767.385	1111.46	667.638	889.19	785.644	727.065	434.447	348.579	489.163	487.46	393.954	291.303	1060.49	842.558	457.242	377.511	287.298	668.562	544.004	1327.55	1208.54	495.878	377.903	1562.51	981.512	820.745			1835.69	648.379	544.194	1827.4	1393.99	1016.74	531.101	4407.01	854.993	1671.04	1790.18	1076.57	3179.84	844.146	583.721	4306.53	2984.82
0.886667		782.248	760.118	1050.08	713.942	904.959	777.253	723.224	413.79	362.419	471.302	477.913	399.94	295.324	1097.2	813.43	468.32	431.325	250.71	673.458	526.153	1358.47	1225.18	485.48	382.061	1596.62	946.563	817.727			1921.51	668.447	529.185	1818.73	1275.73	1022.69	525.677	4366.31	869.721	1594.94	1706.62	1020.64	3117.01	847.33	536.025	4326.98	2882.43
1.01333		832.916	735.677	1030.6	688.14	879.558	780.448	726.133	457.912	370.272	485.469	498.246	374.355	315.176	1117.94	787.486	442.033	388.722	244.738	665.89	513.726	1391.66	1228.96	481.016	389.898	1547.59	953.569	827.039			1938.03	653.607	518.523	1878.47	1309.72	1023.9	528.096	4530.68	856.233	1486.42	1679.97	1059.83	3156.58	844.266	508.332	4268.84	2880.91
1.14		861.413	771.54	1035.07	665.364	836.929	851.295	764.049	422.272	342.538	487.379	505.702	390.43	293.204	1123.57	820.213	433.061	412.35	267.024	685.222	497.814	1402.55	1231.9	488.112	396.506	1549.93	921.536	779.595			1928.66	674.219	539.21	1889.03	1324.79	1011.19	529.812	4494.03	896.592	1509.03	1553.09	1029.09	3159.1	863.77	509.807	4261.32	2739.12
1.26667		840.901	769.521	1018.12	678.361	880.407	806.512	757.574	421.572	365.757	489.986	542.504	389.583	304.987	1128.92	854.899	457.614	412.707	226.441	718.734	530.625	1398.12	1220.76	525.094	397.092	1629.49	998.497	792.21			1875.73	698.138	547.684	2018.55	1330.53	1020.34	531.807	4558.39	852.428	1484.36	1578.6	1044.64	3311.1	865.685	537.669	4235.52	2741.8
1.39333		854.703	741.944	1028.71	635.608	874.866	823.192	789.691	476.156	360.794	504.605	539.53	385.28	301.05	1111.07	829.838	444.01	404.203	250.058	704.45	546.695	1412.13	1244.88	497.989	428.324	1565.12	971.457	817.774			1868.51	681.049	542.796	2004.2	1293.38	1045.97	514.811	4690.43	829.083	1415.62	1587.74	1054.38	3363.47	834.276	582.852	4142.5	2713.27
1.52		842.578	793.37	1023.83	693.824	900.181	841.517	754.794	481.992	361.078	509.111	527.921	401.512	300.056	1169.5	829.643	443.533	386.718	251.192	710.034	515.174	1404.6	1242.53	538.057	417.093	1570.79	972.015	855.606			1891.05	707.415	548.914	2066.9	1278.17	1068.58	501.906	4741.04	861.36	1346.93	1507.75	997.494	3443.45	911.431	555.938	4165.14	2593.07
1.64667		827.734	782.669	1026.18	681.574	894.355	873.454	776.492	472.356	377.457	510.51	552.163	411.037	308.952	1187.02	846.316	449.973	402.862	287.518	777.1	575.766	1492.35	1244.62	548.666	411.926	1589.65	982.465	830.259			1943.29	688.194	521.672	2163.71	1243.56	1121.51	551.466	4672.23	846.467	1310.24	1541.97	1000.22	3456.26	920.729	590.422	4128.5	2571.88
1.77333		864.125	764.391	1020.16	658.571	928.974	890.692	775.452	484.72	353.892	504.311	511.385	389.043	329.768	1201.97	847.072	473.191	391.849	265.685	779.259	549.313	1484.61	1255.13	531.192	411.513	1578.12	943.975	840.408			1922.07	735.244	568.356	2111.62	1241.12	1127.17	536.075	4791.76	860.945	1303.32	1535.7	1036.42	3580.27	957.292	587.088	4056.94	2510.05
1.9		867.524	746.519	1025.02	721.762	920.961	940.523	796.72	499.331	373.316	529.213	520.783	403.237	352.695	1192.47	862.46	486.995	403.365	262.048	781.123	534.235	1475.57	1283.6	543.987	424.997	1614.03	945.617	881.683			1978.28	721.514	585.324	2166.41	1270.95	1165.81	538.214	4832.58	783.16	1271.15	1577.37	1042.05	3717.24	1041.61	583.181	4168.86	2514.74
2.02667		846.093	790.725	1031.01	708.6	946.424	955.293	809.065	510.06	384.113	521.907	582.999	434.214	333.536	1210.27	918.879	486.012	415.282	269.322	744.011	578.528	1544.45	1291.79	558.198	428.754	1576.33	988.462	829.426			1955.79	735.328	617.547	2225.87	1260.78	1172.66	557.769	4957.72	818.256	1258.85	1560.89	966.523	3856.07	1048.29	587.882	4049.33	2435.67
2.15333		890.944	750.061	967.671	741.665	966.452	956.077	774.179	509.879	370.301	527.418	565.782	443.292	321.623	1244.12	923.746	473.917	417.797	262.388	767.503	532.881	1560.88	1321.65	544.299	423.007	1643.09	1020.34	814.154			2060.23	766.302	593.009	2250.6	1231.28	1176.65	595.726	4929.46	798.739	1237.2	1613.11	995.826	3889	1085.18	608.78	4056.29	2429.01
2.28		920.409	773.886	996.885	759.489	973.679	943.845	763.378	481.618	384.498	549.639	569.972	451.022	316.683	1262.42	911.701	499.019	426.792	288.536	754.447	563.977	1534.34	1270.69	539.099	425.095	1673.46	977.695	842.025			2164.17	806.036	609.86	2334.55	1289.11	1198.07	576.827	4770.97	788.908	1242.54	1602.71	986.065	3953.01	1080.99	619.808	4056.18	2351.95
2.40667		885.02	798.697	981.539	759.836	937.245	941.517	829.062	495.088	392.38	563.398	600.444	437.945	327.478	1272.63	946.981	509.853	416.226	268.078	747.237	607.26	1539.94	1248.88	540.161	446.103	1691.8	985.887	837.202			2262.58	829.937	637.141	2293.65	1235.2	1177.14	615.851	4788.67	781.484	1188.21	1554.76	1023.8	3981.73	1061.22	629.932	4054.52	2337.61
2.53333		872.219	810.494	963.44	750.052	931.923	966.05	891.475	513.867	397.321	564.604	596.626	448.566	317.205	1288.13	947.444	487.119	407.27	280.539	788.644	596.648	1566.08	1237.68	568.634	436.949	1639.18	1028.63	889.716			2288.04	836.562	631.417	2385.85	1215.48	1177.97	598.052	4864.93	758.851	1201.39	1551.19	990.225	4106.22	1050.54	650.482	3891.8	2320.25
2.66		910.874	793.78	980.984	770.517	905.996	1020.16	873.684	499.221	387.953	562.675	584.33	452.465	330.571	1319.25	992.17	494.452	422.377	304.001	788.649	635.375	1638.42	1268.56	576.144	441.259	1672.06	1060.83	861.516			2293.09	879.408	626.817	2364.26	1263.26	1211.69	607.13	4841.85	704.008	1176.64	1557.42	1025.8	4227.22	1088.82	673.668	4006.81	2286.99
2.78667		852.084	779.16	946.92	770.216	944.536	1040.1	836.198	524.023	391.62	561.744	592.248	449.436	322.668	1310.36	1051.54	503.979	436.307	277.252	811.663	606.456	1621.65	1258.74	617.878	464.96	1604.55	1020.55	880.111			2286.2	914.059	623.213	2494.24	1283.11	1205.44	644.465	4679.77	717.129	1150.76	1544.64	1015.71	4229.04	1072.39	684.336	4030.39	2287.98
2.91333		885.058	739.863	951.267	753.723	951.215	1038.12	846.453	512.985	403.309	608.896	611.542	476.784	350.505	1364.88	997.935	497.595	433.97	279.793	795.892	608.573	1610.99	1281.01	605.232	462.657	1633.22	1013.17	903.127			2270.34	888.712	612.063	2518.83	1258.59	1186.92	655.234	4693.93	741.785	1147.83	1531.62	998.642	4191.84	1027.88	685.045	3995.55	2236.49
[truncated: 11 more columns]

## Sheet: Oligomycin
Related to Fig.5 WT pollen tube phenotype in response to oligomycin treatment
Pollen tube length (um)				Pollen tube Width(um)
wt mock	wt Oligomycin 40nM			wt mock	wt oligomycin 40nM
312.58	170.07			8.39	6.45
442.04	115.32			8.55	5.89
412.15	161.27			6.31	6.82
381.02	131.54			7.36	6.92
502.13	120.59			6.54	4.93
416.4	135.86			6.23	6.83
203.94	137.19			5.85	5
306.48	107.27			6.78	5.06
368.98	123.2			7.42	7.25
419.37	48.48			6.84	6.96
354.36	146.67			6.85	4.94
322.28	72.16			6.94	6.91
265.2	189.88			7.28	7.08
347.13	129.9			6.9	6
420.18	132.06			8.76	5.91
387.96	90.16			7.48	4.53
328.36	53.79			6.32	8.37
394.89	48.69			9.21	7.44
329.17	63.6			6.61	6.44
401.74	64.32			8.68	5.76
250.79	60.19			7.11	7.99
271.47	45.05			7.33	5.79
450.72	40.91			7.12	5.59
201.03	151.84			7.29	6.09
466.73	68.3			7.49	5.91
246.45	201.9			6.52	8.08
353.62	96.84			6.17	6.98
277.82	258.2			8.61	6.37
195.4	95.63			7.88	6.27
326.04	110.22			7.08	6.32
159.24	178.72			6.34	5.49
380.97	100.38			6.47	6.74
419.56	132.58			7.94	4.59
392.26	84.3			7.09	5.25
460.47	187.78			7.5	6.14
395.95	127.81			8.12	5.32
417.31	128.1			7.56	6.09
208.47	141.24			7.83	5.81
397.2	154.38			9.33	5.92
246.54	115.2			7.48	8.02
391.11	148.95			5.42	10.13
400.01	128.43			7.33	9.27
361.19	135.64			7.86	5.98
313.33	115.91			6.38	6.58
415.19	83.53			6.48	5.87
211.84	80.21			6.39	5.1
375.09	56.26			6.28	5.48
399.17	38.79			6.1	6.74
372.24	59.32			6.78	6.91
367.22	73.6			6.75	6.42
283.14	123.45			7.52	5.81
358.4	140.5			5.78	6.25
308.33	210.74			8.29	6.88
242.61	93.43			5.92	6.75
389.73	113.71			5.97	6.04
330.53	89.65			6.76	6.22
180.82	87.17			7.02	8.13
429.05	84.68			6.67	8.67
318.54	17.84			6.87	6.82
359.65	40.94			6.7	9.07
336.01	31.88			7.35	6.87
473.48	41.67			7.13	4.98
332.08	23.01			7.09	5.93
409.85	67.66			6.59	6.02
188.09	77.63			6.57	5.65
193.87	77.27			7.79	7.74
159.4	66.33			5.73	5.99
90.71	74.96			8.01	5.98
452.21	136.4			6.44	8.46
236.71	92.49			6.66	6.14
418.45	110.69			6.55	8.16
197.19	253.28			6.84	6.47
355.44	212.42			7.56	6.69
325.97	87.76			7.82	5.7
104.73	105.65			5.94	6.63
194.13	123.81			6.15	7.93
245.41	52.74			6.13	7.12
421.96	118.64			6.3	5.27
158.02	163.76			6.8	4.46
365.19	97.64			7.05	5.68
396.2	200.36			6.33	5.56
	141.45			6.33	5.61
	72.17			6.73	5.12
	69.73			7.05	4.39
	113.69			7.37	6.66
	236.18			6.66	3.48
	82.83			5.65	4.46
	52.66			5.8	4.26
	37.41			8.01	4.85
	44.18			5.7	5.71
	91			7.5	6.41
	77.81			6.94	7.75
	175.7			6.76	4.8
	90.58			5.75	4.7
	63.49			6.41	5.12
	59.26			6.35	4.86
	43.23			7.58	6.02
	71.31			6.97	7.14
	71.35			7.28	5.05
	35.05			7.22	6.54
	40.26			7.33	5.79
	29.63			7.7	6.96
	23.23			6.33	6.17
	64.22			7.04	7.01
	94.4			7.87	7.07
	41.78			6.69	6.77
	135.69			6	5.04
	113.52			7.29	5.36
	36.08			5.68	7.25
	72.99			7.28	7.38
	73.26			6.84	7.31
	64.3			6.09	5.67
	99.47			6.44	5.62
	35.75			7.15	5.58
	156.56			7.29	6.09
	168.82			6.6	5.17
	65.39			6.85	5.7
	141.87			6.17	6.17
	187.8			7.03	6.49
	98.94			6.73	6.29
	89.37			7.08	5.67
	74.7			6.38	8.06
	59.89				5.72
	124.35				6.72
	33.71				4.56
	155.72				5.59
	107.64				3.97
	231.07				4.71
	84.69				6.88
	129.13				4.65
	152.96				5.23
	73.2				6.67
	40.21				5.63
	35.33				6.86
	120.69				4.98
	30.7				6.37
	70.32				7.22
	72.56				6.3
	71.39				3.94
	150.12				6.09
	60.54				4.32
	93.86
	33.63
	32.5

## Sheet: mPGK
Related to Fig.6 mPGK complementation
Pollen tube length (um)						Pollen tube Width(um)						Pollen tube germination (x100%)
WT	pgkc-1	mPGKc CMP	PGKc CMP			wt	pgkc-1	mPGKc CMP	PGKc CMP			3h	WT	PGKc CMP	mPGKc CMP	pgkc-1
556.962	250.633	73.4177	644.304			8.02	10.01	10.4924	8.1			repeat 1	0.11007	0.142857	0.708029	0.745283
625.316	156.329	77.8481	682.911			7.19	9.29	14.1443	7.44			repeat 2	0.083682	0.114428	0.679688	0.673469
445.57	134.177	29.7468	289.241			7.58	10.96	8.76076	7.32			repeat 3	0.0811966	0.0980392	0.672269	0.710938
536.076	187.342	61.3924	634.81			6.8	10.89	10.1532	6.9			mean	0.0916496	0.118441	0.686662	0.709897
521.519	79.7468	32.2785	548.101			7.99	7.58	10.4924	7.89			sem	0.00923822	0.0130925	0.0108962	0.0207373
452.532	74.0506	29.1139	329.747			7.46	9.72	11.9152	7.61
510.127	119.62	44.3038	571.519			7.39	9.41	8.59367	7.49
537.342	177.848	66.4557	423.418			7.33	10.11	9.85949	7.33
794.304	193.671	177.848	600.633			7.22	9.8	10.0259	7.11			9h	WT	PGKc CMP	mPGKc CMP	pgkc-1
518.987	176.582	72.7848	443.038			7.36	10.03	12.981	7.43			repeat 1	0.774411	0.75	0.880952	0.897561
409.494	251.266	66.4557	398.101			6.83	12.7	11.7108	6.91			repeat 2	0.776398	0.779817	0.876812	0.873239
486.076	30.3797	68.9873	437.342			7.44	11.55	5.33354	7.21			repeat 3	0.767361	0.730392	0.857143	0.810458
432.278	283.544	54.4304	832.278			7.53	10.71	12.2956	7.35			mean	0.772723	0.753403	0.871636	0.860419
422.152	116.456	52.5316	455.063			7.62	9.83	8.16203	6.91			sem	0.00274167	0.0143687	0.00734431	0.0259488
437.975	319.62	84.8101	568.987			6.35	11.33	8.76076	7.85
432.278	152.532	65.8228	461.392			6.91	13.52	10.5101	8.3
446.203	186.709	40.5063	398.101			6.15	10.33	12.7627	6.58
541.139	173.418	75.3165	411.392			10.3	10.34	11.2576	6.93
378.481	153.165	71.519	446.835			6.91	10.27	8.59367	7.55
421.519	225.316	48.7342	446.203			5.55	9.81	8.44494	6.89
389.241	291.772	57.5949	379.747			8.21	11.05	8.16203	7.78
574.051	104.43	148.101	381.646			7.53	9.91	9.63354	6.98
547.468	101.899	108.861	420.253			6.52	11.58	9.84114	7.01
608.861	136.076	115.19	413.291			7.39	8.55	8.31519	7.11
656.962	157.595	119.62	398.101			7.12	10.79	9.21013	7.34
251.899	100	34.8101	367.722			7.78	13.01	9.84114	7.39
525.316	101.899	29.1139	416.456			7.62	13.61	10.5627	7.67
517.089	128.481	156.329	284.81			7.61	9.89	8.16203	8.21
452.532	112.658	116.456	689.241			7.64	12.87	9.53797	8.01
757.595	217.089	100.633	574.684			6.56	10.99	9.2462	6.56
410.127	281.013	129.114	424.684			8.52	11.94	12.5259	6.8
532.278	75.3165	130.38	463.924			8.84	12.91	9.91519	8.4
615.19	73.4177	39.8734	419.62			9.18	10.68	9.98924	7.3
491.139	48.1013	46.8354	620.886			9.17	11.45	9.10696	7.34
520.253	137.975	70.2532	539.241			6.72	14.26	11.3886	8.84
186.709	116.456	132.278	330.38			9.35	14.22	13.0386	6.05
481.013	212.658	85.443	448.734			7.37	15.41	9.00633	10.2
501.899	75.9494	53.7975	285.443			7.96	12.85	11.8373	5.65
498.101	108.861	41.1392	500.633			8.4	9.56	10.5627	6.62
296.835	73.4177	72.7848	531.646			7.95	13.94	6.8	7.72
355.063	186.709	86.7089	356.329			8.4	11.95	9.10696	7.31
356.962	173.418	105.696	700			9.25	13.85	7.89241	7.34
429.114	29.7468	98.7342	800			6.68	12.31	13.1101	8.22
446.203	100	60.7595	394.937			7.03	12.63	12.1481	8.88
476.582	274.684	106.329	347.468			6.5	11.64	11.2576	8.87
577.215	165.823	55.0633	431.646			7.7	11.31	10.3684	7.86
551.899	222.152	110.127	505.063			7.36	11.32	10.4222	9.25
151.899	212.025	36.0759	374.051			9.2	10.72	11.7582	6.29
510.759	126.582	73.4177				6.39	13.59	12.4063	7.34
569.62	118.987	105.063				7.44	8.85	8.98608	7.36
512.658	115.823	97.4684				7.13	12.09	14.5513	9.77
450	83.5443	94.3038				9.59	21.57	10.2975	7.13
405.063	202.532	68.3544				7.5	10.29	10.7703	7.37
334.177	101.266	80.3797				7.25	11.47	7.89241	8.34
366.456	139.873	63.2911				6.79	8.7		8.16
331.013	115.19	50.6329				9.77	8.93		7.67
467.089	72.7848	39.8734				8.03	8.73		7.72
469.62	55.0633	119.62				8.53	9.3		8.29
563.924	152.532	70.8861				7.54	9.09		7.8
526.582	129.114	47.4684				7.37	9.06		7.6
612.025	246.835	96.8354				7.16	13.07		6.25
434.177	210.759	30.3797				6.43	18.88		6.05
346.835	108.228	70.8861				7.59	12.05		10.2
434.177	105.696	81.0127				8.86	11.05		5.65
418.354	158.228	104.43				8.34	9.29		6.62
399.367	27.8481	125.316				8.32	10.01		7.22
557.595	117.089	114.557				5.67	10.39		6.41
380.38	172.152	99.3671				7.6	14.15		8.55
586.709	122.785	41.1392				8.45	10.73		8.04
501.266	93.6709	84.8101				8.14	11.65		7.72
516.456	57.5949	95.5696				7.3	11.68		8.47
421.519	213.291	88.6076				8.26	11.25		8.6
301.266	84.8101	149.367				7.65	11.78		6.83
407.595	56.962	215.823				6.41	12.77		10.51
547.468	37.3418	110.127				8.79	9.26		7.07
302.532	270.886	50				6.68	9.37		7.66
	129.114	142.405				10.58	8.26		8.65
	186.076	251.899				8.5	7.84		7.72
	168.354	186.076				8.43	11.66		8.47
	142.405	107.595				9.01	12.75		5.82
	106.962	96.8354				8.55	13.95		8.41
	288.608	73.4177				6.1	10.45		6.98
	165.823	153.165				6.94	15.34		8.36
	218.987	104.43				8.04	10.23		8.94
	109.494	55.0633				7.68	10.33		9.04
	204.43	108.228				9.94	11.33		7.86
	166.456	160.127				9.06	9.98		9.37
	179.114	86.7089				7.73	9.38		8.04
	138.608	265.19				8.7	8.12		7.55
	223.418	40.5063				8	9.28		6.86
	166.456	137.342				7.51	8.69		7.66
	200.633	114.557				7.07	11.92		8.74
	155.063	145.57				6.55	8.47		7.98
	191.772	43.6709				9.04	9.19		5.32
	236.076	62.6582				7.82	10.6		6.71
	310.759	85.443				6.98	12.79		9.38
	225.316	119.62				8.67	11.44		9.43
	94.9367	160.127				5.17	14.22		7.12
	216.456	49.3671				7.98	11.21		7.24
	396.835	34.8101				9.39	11.44		7.33
	201.899	150.633				9.37	10.37		6.85
	210.127	89.2405				7.08	10.84
	242.405	127.848				5.9	11.36
	253.797	153.165				7.71	11.07
	362.025	88.6076				8.65	11.92
	200	98.7342				5.43	9.79
	200	73.4177				6.86	9.9
	127.848	238.608				6.82	11.35
	150.633	118.354				7.24
	143.038	125.949				7.59
	201.266	125.316				7.44
	122.785	156.962				9.38
	203.797	87.9747				6.96
	146.203	111.392
	172.152	45.5696
	86.7089	117.089
	174.051	97.4684
	215.19	112.658
	174.051	150.633
	188.608	141.772
	211.392	211.392
	219.62	180.38
	274.051	44.3038
	107.595	184.81
	178.481	156.329
	211.392	248.101
	113.924	44.3038
	87.9747	74.6835
	244.937	35.443
	181.646	116.456
	210.759	163.291
	94.3038	96.2025
	263.291	109.494
	219.62	229.747
	143.038	58.8608
	440.506	103.797
	72.1519	95.5696
	265.823	37.9747
	140.506	217.089
	410.127	132.911
	108.861	131.646
	100.633	146.203
	143.038	274.684
	163.924	131.013
	189.873	127.215
	260.759	50.6329
	219.62	93.6709
	322.785	201.266
	103.797	82.9114
	113.291	66.4557
	94.3038	236.709
	79.7468	37.3418
	97.4684	175.949
	153.797	197.468
	184.81	137.342
	84.8101	106.962
	154.43	208.861
	48.7342	164.557
	93.038	37.9747
	91.7722	158.861
	144.937	118.354
	232.278	83.5443
	262.658	136.076
	81.0127	153.797
	187.342	186.709
	262.025	165.823
	141.139	160.759
	130.38	115.823
	203.165	110.127
	117.089	260.759
	105.063	182.278
	191.772	89.8734
	193.671	145.57
	176.582	145.57
	60.1266	153.797
	229.747	220.886
	151.266	237.975
		173.418
		174.684
		79.7468
		253.797
		70.8861
		60.7595
		410.127
		212.658
		155.063
		106.329
		133.544
		170.886
		110.759
		117.722
		6.32911
		31.0127
		172.152
		84.8101
		63.2911
		188.608
		153.797
		104.43
		67.7215
		105.063
		120.886
		138.608
		98.1013
		227.848
		170.886
		122.785
		121.519

[truncated: 5 more sheets: phenotype with CGP treatment, gapc, 3PG, Pyruvate, qRT-PCR]
